# Supplementary material for: Transcriptomic Analysis Reveals Differential Expression of Genes between Lung Capillary and Post Capillary Venules in Abdominal Sepsis
Source: Int J Mol Sci. 2021 Sep 22;22(19):10181. doi: 10.3390/ijms221910181 (PMC8507973; doi:10.3390/ijms221910181)
Supplement: Supplementary file 1 [file ijms-22-10181-s001.zip]

Archive with 9 entries (8 files):
- Supple legends and figs.pdf
- Supplementary material 1_Top500_Sham capEC_VS_CLP capEC.xls
- Supplementary material 3_Top500_Sham capEC_VS_Sham PCV.xls
- Supplemetary material 2_Top500_Sham PCV_VS_CLP PCV.xls
- __MACOSX/
- __MACOSX/._Supple legends and figs.pdf
- __MACOSX/._Supplementary material 1_Top500_Sham capEC_VS_CLP capEC.xls
- __MACOSX/._Supplementary material 3_Top500_Sham capEC_VS_Sham PCV.xls
- __MACOSX/._Supplemetary material 2_Top500_Sham PCV_VS_CLP PCV.xls
