# Supplementary material for: Transcriptomic Analysis Reveals Differential Expression of Genes between Lung Capillary and Post Capillary Venules in Abdominal Sepsis
Source: Int J Mol Sci. 2021 Sep 22;22(19):10181. doi: 10.3390/ijms221910181 (PMC8507973; doi:10.3390/ijms221910181)
Supplement: Supplementary file 1 [file ijms-22-10181-s001.zip › Supplementary material 1_Top500_Sham capEC_VS_CLP capEC.xls]

## Sheet: Top500_A_VS_B
								Sham capEC	Sham capEC	Sham capEC	CLP capEC	CLP capEC	CLP capEC
Gene_stable_ID	Gene_name	baseMean	log2FoldChange	lfcSE	stat	pvalue	padj	sc_1	sc_2	sc_3	cc_1	cc_2	cc_3
ENSMUSG00000053641	Dennd4a	12924.32897	-3.457056346	0.354557939	-9.750328419	1.84E-22	2.31E-18	2075.078686	1929.659741	2466.652996	18770.2214	38722.39204	13581.96897
ENSMUSG00000051351	Zfp46	27370.01396	-3.511381386	0.385755032	-9.102619776	8.82E-20	5.55E-16	3323.452285	4943.936356	4972.408547	39786.72145	85671.90063	25521.66449
ENSMUSG00000056501	Cebpb	2792.264609	-2.808623543	0.317945311	-8.833668697	1.01E-18	4.25E-15	903.0163259	639.2270134	550.6278121	5863.426906	5483.53414	3313.755455
ENSMUSG00000039232	Stx11	830.7896744	-2.8586988	0.355103545	-8.050324595	8.26E-16	2.60E-12	246.5440023	135.0326229	221.8471475	1653.444383	1472.845078	1255.024813
ENSMUSG00000027995	Tlr2	469.0041285	-3.037723801	0.39021609	-7.784722056	6.99E-15	1.76E-11	103.7050168	101.2744672	100.5494266	1091.158736	703.1413231	714.1958018
ENSMUSG00000023087	Noct	3700.81764	-3.545137291	0.462240011	-7.669473013	1.73E-14	3.60E-11	623.2084503	469.3472619	659.1573519	4475.373712	13086.17406	2891.645008
ENSMUSG00000027737	Slc7a11	1367.812114	-4.749835394	0.620850092	-7.650535055	2.00E-14	3.60E-11	76.31123881	197.1040706	21.54630569	4332.177027	2188.088661	1391.645382
ENSMUSG00000038301	Snx10	2622.70752	-2.504382881	0.329256631	-7.606172943	2.82E-14	4.44E-11	1160.32217	523.7959002	673.5215557	4264.397263	5004.284632	4109.923598
ENSMUSG00000022468	Endou	3382.58043	-1.86186281	0.245910212	-7.571311483	3.69E-14	5.17E-11	1472.415569	1614.946611	1291.98033	4343.632762	6166.10162	5406.405687
ENSMUSG00000034595	Ppp1r18	51518.22673	-1.445036062	0.195822948	-7.379298888	1.59E-13	2.00E-10	26209.97548	30054.55936	26769.28979	68743.95498	85015.95812	72315.62267
ENSMUSG00000000982	Ccl3	195.9139658	-11.1351592	1.566225085	-7.109552325	1.16E-12	1.33E-09	0	0	0	819.0850351	26.62497265	329.7737871
ENSMUSG00000026121	Sema4c	18154.79406	-1.970036358	0.282023043	-6.985373725	2.84E-12	2.75E-09	5937.601389	6114.582078	10096.43925	29499.47164	34516.85659	22763.81342
ENSMUSG00000032000	Birc3	11177.64131	-1.807628804	0.258432459	-6.994588879	2.66E-12	2.75E-09	5164.705508	4972.249647	4764.127592	17252.33654	22471.47692	12440.95167
ENSMUSG00000019850	Tnfaip3	30690.99942	-2.598114773	0.384997435	-6.748395021	1.49E-11	1.34E-08	7302.398544	7462.730362	11335.75083	42096.9613	88901.9939	27046.1616
ENSMUSG00000009772	Nuak2	3881.190822	-2.641707157	0.394707009	-6.692830616	2.19E-11	1.84E-08	629.0785455	951.7621971	1634.327187	5160.808508	10001.30791	4909.860585
ENSMUSG00000005057	Sh2b2	644.9974224	-2.30553332	0.345956226	-6.664234214	2.66E-11	2.09E-08	193.7131447	227.595308	229.8272607	908.821624	964.5501455	1345.477051
ENSMUSG00000024235	Map3k8	13356.45541	-1.908713986	0.292686901	-6.521350894	6.97E-11	5.16E-08	4075.802832	4541.016432	8236.274854	21506.23272	22187.0738	19592.3318
ENSMUSG00000071715	Ncf4	297.7247015	-4.768949029	0.733718065	-6.499702349	8.05E-11	5.63E-08	24.45873039	16.33459148	22.34431701	1003.331436	106.4998906	613.379244
ENSMUSG00000071637	Cebpd	12598.5403	-1.183489051	0.182464958	-6.486116899	8.81E-11	5.83E-08	7638.950674	7607.56374	7861.209532	18247.07618	16730.16463	17506.27704
ENSMUSG00000025746	Il6	312.6208061	-3.071815319	0.481230759	-6.383248088	1.73E-10	1.09E-07	64.57104822	58.80452934	75.81107558	787.5817645	499.8233502	389.1330688
ENSMUSG00000022126	Acod1	629.6143958	-5.117913745	0.808837427	-6.327493727	2.49E-10	1.49E-07	63.59269901	17.42356425	24.73835098	2280.645861	91.97717824	1299.308721
ENSMUSG00000025880	Smad7	11566.841	1.878661911	0.298066711	6.302823642	2.92E-10	1.67E-07	14406.1922	19895.53243	20262.30548	3850.081523	3892.086911	7094.847477
ENSMUSG00000029915	Clec5a	275.7295162	-5.197044574	0.831731285	-6.248465902	4.15E-10	2.27E-07	11.74019059	26.13534637	6.384090575	1211.44395	153.6987057	244.9748133
ENSMUSG00000030103	Bhlhe40	7693.025561	-1.840897488	0.296707246	-6.204423769	5.49E-10	2.88E-07	2404.782372	3093.771627	4573.402886	11621.84291	14826.47909	9637.874481
ENSMUSG00000050105	Grrp1	2918.724877	-1.817800555	0.29741322	-6.112036828	9.84E-10	4.95E-07	1174.997408	1600.789965	1094.871534	5796.601787	3319.649999	4525.43857
ENSMUSG00000001248	Gramd1a	25598.62547	-2.106228984	0.348029264	-6.05187323	1.43E-09	6.93E-07	8818.839828	11083.56481	9046.256345	33459.33729	67376.91374	23806.8408
ENSMUSG00000035828	Pim3	5895.761053	-1.552317673	0.257518704	-6.027980293	1.66E-09	7.74E-07	2403.804022	3155.843075	3434.64073	10726.38631	8500.627631	7153.264548
ENSMUSG00000041481	Serpina3g	5323.42622	-2.274360382	0.382754615	-5.9420848	2.81E-09	1.26E-06	2188.567195	1784.826363	1497.867251	7281.074082	14572.33162	4615.890809
ENSMUSG00000031827	Cotl1	1060.845981	-2.709998797	0.457501933	-5.923469605	3.15E-09	1.37E-06	199.58324	296.2005922	347.9329364	3055.817246	913.7206523	1551.821221
ENSMUSG00000051748	Wfdc21	81.77958967	-9.87492907	1.671659663	-5.907260485	3.48E-09	1.46E-06	0	0	0	378.9938915	36.30678089	75.37686562
ENSMUSG00000029380	Cxcl1	162.172908	-4.994288878	0.847725917	-5.891395763	3.83E-09	1.55E-06	3.913396862	19.60150978	6.384090575	584.2424726	225.1020415	133.7939365
ENSMUSG00000026669	Mcm10	834.3597082	-2.783645977	0.473490442	-5.878990856	4.13E-09	1.62E-06	219.1502243	233.0401718	182.7445927	560.3763585	2048.912668	1761.934234
ENSMUSG00000031504	Rab20	139.5552621	-4.256965159	0.72719301	-5.853968754	4.80E-09	1.83E-06	19.56698431	10.88972766	11.17215851	273.028345	394.5336856	128.1406716
ENSMUSG00000051439	Cd14	845.099869	-4.122223017	0.708735344	-5.816307951	6.02E-09	2.23E-06	90.00812782	127.4098136	58.2548265	3270.612273	186.3748085	1337.939365
ENSMUSG00000095440	Fignl2	1595.26866	-1.805095442	0.311614726	-5.792715453	6.93E-09	2.49E-06	682.8877524	584.7783751	861.0542164	2184.22676	3238.564855	2020.099999
ENSMUSG00000024912	Fosl1	982.2659633	-3.532349051	0.614302816	-5.750175579	8.92E-09	3.12E-06	261.2192405	129.5877591	78.20510955	1124.571295	3670.615548	629.396828
ENSMUSG00000022500	Litaf	7937.132682	-2.00389665	0.349851572	-5.727848072	1.02E-08	3.46E-06	3195.288538	1926.392822	4381.082157	12423.74434	17232.40843	8463.879799
ENSMUSG00000022346	Myc	1223.184562	-2.326536219	0.40837286	-5.697088236	1.22E-08	4.04E-06	496.0230522	254.8196271	468.432646	1701.176611	3061.871855	1356.783581
ENSMUSG00000040289	Hey1	3000.035868	1.939725715	0.343468787	5.647458486	1.63E-08	5.26E-06	5177.424048	4372.225654	4729.813105	1617.16789	653.5220559	1450.062452
ENSMUSG00000020400	Tnip1	32871.44302	-2.430555167	0.43148221	-5.6330368	1.77E-08	5.47E-06	10565.19318	9132.125612	11162.58237	39119.4249	104640.9834	22608.34863
ENSMUSG00000021453	Gadd45g	6247.319294	-1.538871657	0.273244146	-5.631855909	1.78E-08	5.47E-06	3414.438762	3894.16661	2289.494483	8836.190076	11100.19314	7949.432691
ENSMUSG00000032192	Gnb5	320.2186895	2.621585798	0.466714351	5.617109894	1.94E-08	5.82E-06	358.0758129	630.5152312	663.9454198	78.28085417	102.8692125	87.62560629
ENSMUSG00000021133	Susd6	10715.40554	-1.409676456	0.252343044	-5.58634958	2.32E-08	6.79E-06	5610.832751	5830.360187	6139.899111	14325.39631	20427.40515	11958.53973
ENSMUSG00000026068	Il18rap	350.0633401	-5.209515148	0.936132542	-5.564933292	2.62E-08	7.50E-06	9.783492155	37.02507403	8.778124541	1433.876134	39.93745897	570.9797571
ENSMUSG00000062991	Nrg1	354.8652622	-3.774152624	0.682908516	-5.526585974	3.27E-08	9.13E-06	31.3071749	80.58398465	33.51647552	1290.679449	232.3633977	460.7410911
ENSMUSG00000071337	Tia1	4638.472635	1.452907108	0.264010207	5.503223241	3.73E-08	1.02E-05	6125.444438	7008.628719	7250.730871	3223.834689	2315.162394	1907.0347
ENSMUSG00000030203	Dusp16	6264.338608	-1.307618609	0.238036735	-5.493347947	3.94E-08	1.03E-05	3389.001682	3812.493652	3613.395266	9464.346198	10424.88702	6881.907832
ENSMUSG00000112023	Lilr4b	9052.064883	-2.381142109	0.433208006	-5.496533023	3.87E-08	1.03E-05	3929.050449	1602.967911	3214.389605	25816.45292	7423.526465	12326.00195
ENSMUSG00000053175	Bcl3	6075.306429	-1.847232711	0.337957479	-5.465873144	4.61E-08	1.18E-05	1620.146301	2316.245072	3990.05661	9122.583444	11524.98248	7877.824669
ENSMUSG00000061878	Sphk1	914.2952897	-3.439161102	0.631823767	-5.443228447	5.23E-08	1.32E-05	292.5264154	52.27069275	118.1056756	899.2751784	3214.360334	909.2334416
ENSMUSG00000032501	Trib1	3292.628329	-2.393861045	0.442806025	-5.406116692	6.44E-08	1.59E-05	1182.824202	910.381232	1064.547103	4676.803714	9778.626319	2142.587405
ENSMUSG00000045551	Fpr1	182.5053391	-6.745060316	1.251223187	-5.390773115	7.02E-08	1.70E-05	6.848444508	0	3.192045288	835.3139927	8.471582207	241.20597
ENSMUSG00000027068	Dhrs9	66.79219357	-9.582982365	1.794885999	-5.339047922	9.34E-08	2.22E-05	0	0	0	189.974268	7.261356177	203.5175372
ENSMUSG00000026981	Il1rn	2457.580277	-6.085478481	1.141414115	-5.331525517	9.74E-08	2.27E-05	82.1813341	78.40603912	53.46675857	11146.42992	372.7496171	3012.247993
ENSMUSG00000006818	Sod2	1376.551797	-1.76875516	0.335042278	-5.279199895	1.30E-07	2.92E-05	646.6888314	626.1593402	600.9025254	2397.112498	2672.179073	1316.268516
ENSMUSG00000044813	Shb	3672.946935	-1.601516445	0.303218692	-5.281720716	1.28E-07	2.92E-05	1375.558997	1707.509296	2378.073739	4663.43869	7210.526684	4702.574204
ENSMUSG00000025473	Adam8	2231.339633	-2.918147156	0.55620034	-5.246575643	1.55E-07	3.42E-05	467.650925	556.4650832	540.2536649	5869.154774	675.3061245	5279.207226
ENSMUSG00000002983	Relb	14024.78254	-1.592799687	0.305082254	-5.220886055	1.78E-07	3.84E-05	6911.058858	5902.232389	8137.32145	18335.85812	30648.9742	14213.25022
ENSMUSG00000030022	Adamts9	36161.37045	-1.990914411	0.381476053	-5.218976121	1.80E-07	3.84E-05	11748.01738	13631.76108	18232.16467	45344.6621	98021.04703	29990.57041
ENSMUSG00000035283	Adrb1	1974.456911	1.495406531	0.286723336	5.215503385	1.83E-07	3.85E-05	2418.479261	3284.341861	3042.817171	924.095937	861.680933	1315.326305
ENSMUSG00000024427	Spry4	6039.534473	-2.08415128	0.403651565	-5.163243403	2.43E-07	4.85E-05	2013.442685	1727.110806	3173.691027	9083.443017	15609.49533	4630.023971
ENSMUSG00000031555	Adam9	12142.73641	-1.895934282	0.36707046	-5.165041828	2.40E-07	4.85E-05	5093.286016	5358.834979	4977.994626	18620.3422	29965.19649	8840.764127
ENSMUSG00000063415	Cyp26b1	5182.518949	2.392246924	0.463283756	5.163675383	2.42E-07	4.85E-05	15637.93386	5573.362614	4908.567641	889.7287328	1549.089318	2536.431528
ENSMUSG00000020941	Map3k14	1906.094051	-1.776819986	0.34528328	-5.145977486	2.66E-07	5.23E-05	897.1462306	567.3548108	1118.013862	2198.546429	3844.888096	2810.614877
ENSMUSG00000020889	Nr1d1	624.5759233	2.391184095	0.465063347	5.141630939	2.72E-07	5.27E-05	637.8836885	754.6581265	1754.826897	233.8879179	190.0054866	176.1934234
ENSMUSG00000021457	Syk	2821.312318	-2.062343758	0.402650299	-5.121922824	3.02E-07	5.73E-05	1332.511631	1188.069287	750.1306426	7177.97247	2321.213525	4157.97635
ENSMUSG00000053338	Tarm1	147.0880202	-5.388321402	1.05237071	-5.120174242	3.05E-07	5.73E-05	5.870095293	0	14.36420379	599.5167856	101.6589865	161.1180503
ENSMUSG00000026580	Selp	1022.536495	-3.180861894	0.622254242	-5.111836413	3.19E-07	5.91E-05	43.04736548	355.0051216	211.4730003	1031.970773	3103.01954	1390.703171
ENSMUSG00000022876	Samsn1	2714.141997	-2.693666588	0.531179528	-5.071103918	3.96E-07	7.21E-05	768.0041341	204.7268799	1206.593119	7177.017825	4494.779474	2433.730549
ENSMUSG00000059108	Ifitm6	209.7857109	-5.030044348	0.993813376	-5.061357063	4.16E-07	7.48E-05	29.35047646	0	7.980113219	736.9856027	170.6418702	313.7562032
ENSMUSG00000038587	Akap12	162326.9722	-2.255824729	0.446011146	-5.057776582	4.24E-07	7.52E-05	46962.71904	59785.6938	61871.41381	173495.1936	523882.6437	107964.1691
ENSMUSG00000001227	Sema6b	6290.309406	-1.350886153	0.26802293	-5.040188735	4.65E-07	8.13E-05	3377.261492	3044.767852	4206.317678	8335.00168	11679.89141	7098.61632
ENSMUSG00000022146	Osmr	13605.75075	-1.713273616	0.340114472	-5.037344057	4.72E-07	8.14E-05	5570.720433	6233.28011	7273.075188	17132.05133	33000.44337	12424.93409
ENSMUSG00000037405	Icam1	45997.37106	-2.020356581	0.401752747	-5.028855668	4.93E-07	8.39E-05	13525.6779	18519.07085	22531.05166	45362.80035	132887.6589	43157.96662
ENSMUSG00000112148	Lilrb4a	11301.9609	-2.120749912	0.423704034	-5.005262503	5.58E-07	9.36E-05	4787.062711	3057.835526	4831.958554	32133.33599	7625.634212	15375.93838
ENSMUSG00000041598	Cdc42ep4	18304.75681	-1.200210436	0.240907973	-4.982028704	6.29E-07	0.000104201	10413.54905	9602.561847	13286.88851	22244.17296	31337.59281	22943.77569
ENSMUSG00000020027	Socs2	5017.433081	-1.696436751	0.342339983	-4.955415187	7.22E-07	0.000117975	1880.387192	3274.541106	1943.95558	7823.312194	10400.6825	4781.719913
ENSMUSG00000031681	Smad1	8299.151328	-1.424815952	0.288257658	-4.942855505	7.70E-07	0.000124225	5414.184558	4679.315974	3420.276526	11056.69333	16071.80167	9152.635908
ENSMUSG00000021025	Nfkbia	25827.85325	-1.257133013	0.254866265	-4.932520242	8.12E-07	0.000127155	18884.09656	15647.44967	11179.34061	38802.48291	39971.3453	30482.40446
ENSMUSG00000022831	Hcls1	465.5607018	-3.759377591	0.762123585	-4.932766373	8.11E-07	0.000127155	66.52774665	57.71555657	67.83096236	2108.80984	164.59074	327.8893655
ENSMUSG00000055994	Nod2	4594.696438	-2.077578567	0.421334945	-4.930942929	8.18E-07	0.000127155	961.7172788	1875.211102	2442.712656	6590.866063	11757.34588	3940.325651
ENSMUSG00000026773	Pfkfb3	144712.1489	-2.129082559	0.434889519	-4.895686073	9.80E-07	0.000150362	66901.47605	66030.95261	28625.46413	177930.4722	414210.7506	114573.778
ENSMUSG00000040152	Thbs1	7645.009806	-2.201365152	0.452896743	-4.860633658	1.17E-06	0.000177433	2418.479261	1907.880285	3865.566843	21986.41893	4799.756433	10891.95708
ENSMUSG00000066363	Serpina3f	5422.518158	-2.108383326	0.435896969	-4.836884579	1.32E-06	0.000197615	1403.931124	2788.859253	1931.98541	7359.354936	15207.70029	3843.277936
ENSMUSG00000056529	Ptafr	147.729327	-5.697884535	1.188237808	-4.795239215	1.62E-06	0.000240586	12.7185398	0	3.99005661	539.3741781	19.36361647	310.9295707
ENSMUSG00000058715	Fcer1g	571.3225457	-3.965947614	0.829332892	-4.782093717	1.73E-06	0.000253884	155.5575253	16.33459148	34.31448684	2303.557331	219.0509113	699.1204287
ENSMUSG00000022768	Ccdc116	216.7372678	-2.981308995	0.625784119	-4.764117377	1.90E-06	0.000274407	29.35047646	64.24939317	52.66874725	282.5747907	238.4145278	633.1656712
ENSMUSG00000058881	Zfp516	6974.801796	-1.502038363	0.316318267	-4.748503391	2.05E-06	0.000293093	5057.087095	3200.490958	2662.16577	7579.877831	13445.61119	9903.577932
ENSMUSG00000025161	Slc16a3	440.1499663	-3.734804712	0.788476226	-4.736737253	2.17E-06	0.000307136	50.8741592	20.69048255	112.5195964	1409.055375	114.9714728	932.7887121
ENSMUSG00000025017	Pik3ap1	606.2499674	-3.936104323	0.831770745	-4.73219856	2.22E-06	0.000310596	143.8173347	37.02507403	42.29460006	2450.572593	93.18740427	870.602798
ENSMUSG00000042507	Mideas	25376.72291	-1.325259644	0.280241325	-4.728994358	2.26E-06	0.00031207	16297.34123	13859.35639	13274.12033	27210.23398	51558.04931	30061.23622
ENSMUSG00000042759	Apobr	226.4151998	-2.4635475	0.521886085	-4.720469797	2.35E-06	0.000321901	78.26793724	69.69425699	60.64886047	530.7823771	344.9144184	274.1833487
ENSMUSG00000028709	Mob3c	3479.554496	-1.42250947	0.302050047	-4.709515813	2.48E-06	0.000336041	1734.613159	1583.366401	2353.335388	4030.509345	6917.651985	4257.850697
ENSMUSG00000048572	Tmem252	3740.371557	-1.986560851	0.424320656	-4.681744395	2.84E-06	0.000380852	2419.45761	1155.400104	947.2394391	6874.395498	8025.008802	3020.72789
ENSMUSG00000020255	D10Wsu102e	2015.163589	-1.666868348	0.357254372	-4.665774521	3.07E-06	0.000407332	1175.975757	1037.791046	682.2996802	2177.544248	4470.574953	2546.795847
ENSMUSG00000042349	Ikbke	1315.912921	-1.772665972	0.380563849	-4.657998855	3.19E-06	0.000418613	632.0135932	386.5853318	768.484903	2805.700371	1396.600838	1906.092489
ENSMUSG00000018932	Map2k3	7502.400179	-1.27958809	0.275342309	-4.647262876	3.36E-06	0.000436447	5084.480873	3881.098936	4166.417112	8811.369317	14474.30331	8596.731524
ENSMUSG00000024404	Riok3	6178.100882	-1.451559367	0.312543173	-4.644348342	3.41E-06	0.000438136	4297.888104	3411.751674	2215.27943	8458.150829	11779.12995	6906.405313
ENSMUSG00000020250	Txnrd1	32433.54608	-1.858858466	0.400525217	-4.641052262	3.47E-06	0.000440687	23313.08346	11989.59015	6753.569817	38959.99926	71406.96642	42178.06737
ENSMUSG00000033987	Dnah17	2419.277795	-2.207560366	0.477169331	-4.626366831	3.72E-06	0.00046837	928.4534055	1054.125637	600.9025254	2336.015246	7657.100089	1939.069868
ENSMUSG00000040606	Kazn	11495.09212	-1.424532838	0.309424925	-4.603807656	4.15E-06	0.000516943	7389.471624	7055.454548	4275.744663	16710.09843	22038.216	11501.56748
ENSMUSG00000038932	Tcfl5	154.8134481	-2.931718437	0.638974537	-4.588161607	4.47E-06	0.000551768	35.22057176	28.3132919	43.89062271	147.9699073	335.2326102	338.2536845
ENSMUSG00000021614	Vcan	978.6403552	-2.579407647	0.562956952	-4.581891452	4.61E-06	0.000557643	463.7375281	187.3033157	190.7247059	3245.791514	815.6923439	968.5927233
ENSMUSG00000078765	U2af1l4	4778.642121	1.236412959	0.26977355	4.583151158	4.58E-06	0.000557643	5264.497128	6498.989465	8365.552688	2745.557763	2364.781662	3432.474018
ENSMUSG00000032515	Csrnp1	32193.92077	-1.073778257	0.23451972	-4.578626717	4.68E-06	0.000561022	18086.74195	19623.28923	24500.54361	39247.34728	53391.54174	38314.0608
ENSMUSG00000062593	Gm49339	2240.295993	-2.392355247	0.523503687	-4.56989188	4.88E-06	0.000575232	854.0988651	320.1579931	975.9678467	6888.715167	1488.578016	2914.258067
ENSMUSG00000070544	Top1	23428.67061	-1.467513014	0.321158325	-4.569437868	4.89E-06	0.000575232	11259.82112	12208.47367	13863.05268	26430.28937	53741.29707	23069.08972
ENSMUSG00000032776	Mctp2	121.9042848	-3.325201495	0.728435907	-4.564851157	5.00E-06	0.000582509	14.67523823	32.66918297	19.15227173	200.4753582	331.6019321	132.8517257
ENSMUSG00000037820	Tgm2	55839.71197	-1.439049175	0.315769993	-4.55727019	5.18E-06	0.000598386	37856.24454	33585.00906	18831.47117	71213.62047	110744.1533	62807.77328
ENSMUSG00000026819	Slc25a25	24346.75162	-1.577221963	0.346397377	-4.553215659	5.28E-06	0.000604495	7613.513595	11960.18788	17092.6045	29462.2405	52942.54789	27009.41537
ENSMUSG00000033460	Armcx1	2228.219807	1.195095089	0.262708477	4.549130283	5.39E-06	0.000610796	3142.45768	2970.717704	3192.843299	1499.746609	1028.692125	1534.861426
ENSMUSG00000055652	Klhl25	1615.487779	-1.474399604	0.324587124	-4.54238476	5.56E-06	0.000625046	825.7267379	1002.943917	736.5644501	1809.051447	3296.655704	2021.98442
ENSMUSG00000030156	Cd69	71.83908549	-5.902818078	1.301527391	-4.535300692	5.75E-06	0.000635057	2.935047646	0	3.99005661	331.2616634	27.83519868	65.0125466
ENSMUSG00000046711	Hmga1	4914.980208	-1.28089709	0.282392828	-4.535869762	5.74E-06	0.000635057	2998.640345	3606.677799	1993.432282	5791.828564	7847.105575	7252.196684
ENSMUSG00000020387	Jade2	23416.80734	-1.32186259	0.291848985	-4.529269107	5.92E-06	0.000643488	14633.16922	16562.18679	8949.696975	28876.08874	43242.58626	28237.11607
ENSMUSG00000029379	Cxcl3	193.8478967	-5.469497748	1.207703169	-4.528842754	5.93E-06	0.000643488	17.61028588	0	7.980113219	857.2708176	14.52271235	265.7034513
ENSMUSG00000028381	Ugcg	3825.175874	-1.487891955	0.330585051	-4.500784135	6.77E-06	0.00072213	2145.51983	1994.998106	1891.286833	5025.24898	8430.434522	3463.566975
ENSMUSG00000030534	Vps33b	1334.999416	1.243697509	0.27624666	4.502126859	6.73E-06	0.00072213	1622.102999	2189.924231	1820.263825	804.7653666	699.5106451	873.4294304
ENSMUSG00000027286	Lrrc57	1071.726051	1.464753207	0.325924964	4.494142425	6.99E-06	0.000738776	1839.296525	1427.643296	1453.976629	568.9681596	418.7382062	721.7334884
ENSMUSG00000026918	Brd3	6933.271455	1.010355767	0.228687389	4.418065083	9.96E-06	0.001044517	7629.167182	9984.791287	10185.81651	4462.963332	4129.291213	5207.599204
ENSMUSG00000035021	Baz1a	7116.785687	-1.507976596	0.341616161	-4.41424256	1.01E-05	0.001054356	3833.172226	3597.966017	3676.43816	7362.21887	17056.92566	7173.993186
ENSMUSG00000058427	Cxcl2	1740.159215	-4.848164121	1.099246243	-4.410444114	1.03E-05	0.001064227	223.0636211	91.47371231	35.91050949	7252.434745	549.4426174	2288.630083
ENSMUSG00000036943	Rab8b	2621.98038	-1.282069682	0.29102303	-4.405389089	1.06E-05	0.001080494	1749.288397	1231.628198	1602.406734	3456.767963	4814.279145	2877.511845
ENSMUSG00000029544	Cabp1	1351.094142	-1.458172774	0.331924818	-4.393081495	1.12E-05	0.001134315	821.813341	582.6004296	758.1107558	1561.798505	2723.008566	1659.233255
ENSMUSG00000025969	Nrp2	4422.829495	-1.429291531	0.325671451	-4.388752915	1.14E-05	0.001147868	2109.320909	1776.114581	3298.978805	4321.675937	7474.355958	7556.530779
ENSMUSG00000034855	Cxcl10	1454.721661	-2.594914159	0.592695471	-4.37815756	1.20E-05	0.001195538	124.2503504	595.6681027	519.5053706	1141.754897	4784.023495	1563.127751
ENSMUSG00000029171	Pgm2	4049.927281	-1.105367494	0.252928865	-4.370270253	1.24E-05	0.00122979	2198.350687	2329.312745	3181.671141	5420.471829	6325.851456	4843.905827
ENSMUSG00000046034	Otulin	1543.7563	-1.255730247	0.288130726	-4.358196245	1.31E-05	0.001289463	812.0298488	790.5942278	1130.782043	1904.515903	2081.588771	2543.027004
ENSMUSG00000000732	Icosl	945.53645	-2.04898564	0.472392132	-4.337467756	1.44E-05	0.001406253	197.6265415	592.4011845	314.4164608	1060.61011	2286.11697	1222.047434
ENSMUSG00000015312	Gadd45b	4349.925817	-1.787135441	0.412665212	-4.330715038	1.49E-05	0.001438928	1334.46833	1516.939062	3010.896718	5225.724338	10879.93201	4131.594447
ENSMUSG00000028214	Gem	7629.099911	-1.755564655	0.406223263	-4.321674352	1.55E-05	0.001487738	1908.759319	3435.709075	5113.656551	8905.879129	18764.55459	7646.040807
ENSMUSG00000033589	Reep4	399.2688786	1.620019505	0.375606545	4.313075813	1.61E-05	0.0015351	555.7023544	650.116741	601.7005367	171.8360213	203.317973	212.9396454
ENSMUSG00000023947	Nfkbie	522.5918172	-1.757107041	0.407823648	-4.308497186	1.64E-05	0.001555436	190.778097	188.3922884	335.9627665	765.6249396	958.4990154	696.2937962
ENSMUSG00000037966	Ninj1	2627.333597	-1.567474151	0.364478505	-4.300594211	1.70E-05	0.001599932	1762.006937	1163.022914	1051.778922	3756.526356	5689.272565	2341.393888
ENSMUSG00000017801	Mlx	837.1168574	1.446892748	0.336977459	4.293737486	1.76E-05	0.001637953	946.0636914	1194.603124	1533.777761	497.3698173	476.8290556	374.0576957
ENSMUSG00000037876	Jmjd1c	46013.40655	-1.189987523	0.277847407	-4.282881512	1.84E-05	0.001707332	25950.71294	28233.79689	29946.97088	57561.24857	89912.53264	44475.17735
ENSMUSG00000034551	Hdx	1156.874843	-1.583448793	0.370122438	-4.278175627	1.88E-05	0.001730405	763.1123881	592.4011845	381.4494119	1301.180539	2265.543127	1637.562406
ENSMUSG00000039328	Rnf122	1464.845732	-1.43483523	0.33550491	-4.27664451	1.90E-05	0.001730405	894.2111829	517.2620636	960.8056316	1960.839932	2634.662066	1821.293516
ENSMUSG00000072620	Slfn2	1102.662003	-2.074617681	0.485657903	-4.271767576	1.94E-05	0.00175597	203.4966368	466.0803437	599.3065028	2105.945906	2395.037312	846.1053166
ENSMUSG00000001249	Hpn	287.9223218	-2.453039387	0.575117757	-4.26528195	2.00E-05	0.001794853	58.70095293	153.5451599	55.06278121	369.4474459	445.3631789	645.4144119
ENSMUSG00000005125	Ndrg1	4223.847898	-1.627806727	0.383825223	-4.241010311	2.23E-05	0.001986231	1323.706489	2825.884327	2046.101029	5704.955909	9683.018462	3759.421173
ENSMUSG00000038260	Trpm4	2749.02322	1.373199456	0.324037197	4.237783407	2.26E-05	0.002000796	3727.510511	3240.78295	4932.507981	1407.146086	1057.73755	2128.454243
ENSMUSG00000040936	Ulk4	245.5344535	-2.28837226	0.541079145	-4.229274551	2.34E-05	0.002063453	80.22463567	105.6303583	64.63891708	314.0780612	609.9539189	298.68083
ENSMUSG00000020340	Cyfip2	831.487777	-2.637867889	0.625883619	-4.214630019	2.50E-05	0.002186713	304.266606	140.4774868	245.7874872	2243.414723	255.3576922	1799.622667
ENSMUSG00000096719	Mrgpra2b	82.96236357	-7.314215092	1.736748751	-4.211441112	2.54E-05	0.002202521	0	3.266918297	0	453.4561674	2.420452059	38.63064363
ENSMUSG00000032484	Ngp	1167.513612	-5.63008918	1.337814658	-4.208422404	2.57E-05	0.002216858	77.28958802	17.42356425	43.89062271	4887.780163	81.08514398	1897.612592
ENSMUSG00000021483	Cdk20	193.0400723	3.267803401	0.778290671	4.198692755	2.68E-05	0.002298531	395.253083	387.6743045	265.7377702	17.18360213	81.08514398	11.30652984
ENSMUSG00000032691	Nlrp3	615.4522351	-3.365352811	0.803647571	-4.187597812	2.82E-05	0.002397484	214.2584782	26.13534637	86.18522277	2329.332734	171.8520962	864.949533
ENSMUSG00000020160	Meis1	16072.13536	1.454207733	0.347436821	4.185531427	2.84E-05	0.002403163	14120.51423	24671.76698	31857.40998	8596.57429	5537.994311	11648.55237
ENSMUSG00000016528	Mapkapk2	3984.979075	-1.079835568	0.258328029	-4.180094478	2.91E-05	0.00244494	3029.94752	2184.479368	2464.258962	6647.190092	4972.818755	4611.179755
ENSMUSG00000025355	Mmp19	168.1142958	-2.364097766	0.566879409	-4.170371559	3.04E-05	0.002518056	70.44114351	55.53761104	38.30454345	311.2141276	242.0452059	291.1431435
ENSMUSG00000030341	Tnfrsf1a	11881.58261	-0.990297059	0.23745027	-4.170545091	3.04E-05	0.002518056	7872.776137	7451.840635	8544.307224	14511.552	20002.61582	12906.40382
ENSMUSG00000005078	Jkamp	512.0011087	1.50709307	0.361569358	4.168199091	3.07E-05	0.002521991	768.9824834	821.0854652	682.2996802	298.8037482	291.6644731	209.1708021
ENSMUSG00000040537	Adam22	188.1464701	2.605454363	0.625253677	4.167035653	3.09E-05	0.002521991	545.9188622	211.2607165	212.2710116	50.59616184	61.72152751	47.11054102
ENSMUSG00000027540	Ptpn1	9634.914611	-0.921116029	0.221161199	-4.164907909	3.11E-05	0.002529204	6117.617644	6655.801543	7205.244226	14831.35793	10594.31866	12405.14766
ENSMUSG00000021109	Hif1a	7794.756946	-1.043166593	0.25078636	-4.159582662	3.19E-05	0.00254519	5701.819228	5063.72336	4514.350048	9766.01388	13337.90107	8384.73409
ENSMUSG00000024042	Sik1	8314.541603	-1.17926362	0.283408939	-4.160996563	3.17E-05	0.00254519	5365.267098	4590.020207	5325.129551	9567.447811	16321.10823	8718.27672
ENSMUSG00000024737	Slc15a3	932.5588392	-1.296540938	0.311736462	-4.159093007	3.20E-05	0.00254519	536.1353701	454.1016432	628.0349104	1462.515471	1432.907619	1081.658022
ENSMUSG00000069763	Tmem100	9824.365796	1.399722396	0.337622485	4.145821018	3.39E-05	0.00268025	12626.57497	15052.87054	15067.25177	6183.232835	2716.957436	7299.307225
ENSMUSG00000002249	Tead3	1835.752317	-1.387166079	0.335356908	-4.136387371	3.53E-05	0.002775342	1184.7809	635.9600951	1224.947379	3260.111183	2520.900819	2187.813525
ENSMUSG00000023991	Foxp4	3272.955567	-3.600831203	0.871394599	-4.132262475	3.59E-05	0.002808084	495.044703	586.9563206	413.3698648	3193.286063	13205.98643	1743.090018
ENSMUSG00000042265	Trem1	445.9959007	-3.900952425	0.947562438	-4.116828895	3.84E-05	0.002984288	94.8998739	62.07144764	11.17215851	1692.58481	35.09655486	780.1505592
ENSMUSG00000067629	Syngap1	1332.707046	-1.81742968	0.442092388	-4.110972569	3.94E-05	0.003042229	497.0014015	448.6567794	821.1536503	1019.560393	1937.571873	3272.298179
ENSMUSG00000054364	Rhob	12769.8799	-1.12969217	0.274945007	-4.108793187	3.98E-05	0.003052351	8540.988651	7927.721733	7563.551309	15405.09931	24418.7306	12763.18777
ENSMUSG00000030748	Il4ra	59988.04788	-1.213360212	0.2954299	-4.107100237	4.01E-05	0.003056166	37697.75197	41352.6518	29401.92915	75568.70897	119184.2696	56722.9758
ENSMUSG00000041773	Enc1	1593.808561	-1.205460369	0.294253934	-4.096666958	4.19E-05	0.003177898	954.8688343	863.5554031	1073.325228	1807.142158	2881.548176	1982.411566
ENSMUSG00000068747	Sort1	5500.757715	-0.950573613	0.232381383	-4.090575588	4.30E-05	0.003242997	3760.774384	4299.264478	3195.237333	7787.990345	6167.311846	7793.967906
ENSMUSG00000026822	Lcn2	4994.789814	-5.557064334	1.359814287	-4.086634761	4.38E-05	0.003278918	502.8714968	68.60528423	51.87073593	21636.06438	1621.70288	6087.62411
ENSMUSG00000001156	Mxd1	3171.624855	-1.72555536	0.422715137	-4.082076106	4.46E-05	0.003324132	1601.557666	1526.739817	1290.384308	8228.081489	2010.185435	4372.800417
ENSMUSG00000039109	F13a1	888.5826175	-2.854452564	0.700798415	-4.073143578	4.64E-05	0.003433965	407.9716229	136.1215957	103.7414719	3095.912318	285.613343	1302.135354
ENSMUSG00000027506	Tpd52	3308.03616	-1.623163451	0.399381495	-4.064192941	4.82E-05	0.003547555	1675.912206	1392.796167	1795.525474	8077.247648	2269.173805	4637.561658
ENSMUSG00000022469	Rapgef3	87801.55524	-1.184479326	0.292367975	-4.051330603	5.09E-05	0.003690078	58001.43324	65722.77332	37241.59237	112909.631	161168.2208	91765.68063
ENSMUSG00000024014	Pim1	1968.628387	-1.344810851	0.331975992	-4.050928025	5.10E-05	0.003690078	679.9527048	1326.368828	1330.284874	3371.804597	2664.917717	2438.441603
ENSMUSG00000073490	Ifi207	394.8368626	-1.743300479	0.430209977	-4.052208393	5.07E-05	0.003690078	227.9553672	165.5238604	151.6221512	668.2511941	432.0506925	723.61791
ENSMUSG00000029570	Lfng	3338.256093	1.215097971	0.300083711	4.049196691	5.14E-05	0.003696238	4127.65534	4363.513872	5508.672155	1644.852582	1581.765421	2803.07719
ENSMUSG00000042622	Maff	5612.985679	-1.306609461	0.322907881	-4.046384543	5.20E-05	0.003719646	3117.0206	2568.886754	4008.41087	6771.293886	11661.73802	5550.563942
ENSMUSG00000026921	Egfl7	98449.13209	0.977571814	0.241702837	4.0445194	5.24E-05	0.003728198	132474.3539	136956.8378	122320.7714	70876.63094	47761.57025	80304.62821
ENSMUSG00000007872	Id3	2091.522116	0.998531453	0.247149692	4.040188944	5.34E-05	0.00375528	2582.841929	2789.948225	2990.946435	1584.709975	1183.601057	1417.085074
ENSMUSG00000024985	Tcf7l2	18902.31993	-0.957503301	0.236932961	-4.041241447	5.32E-05	0.00375528	16150.58885	12087.5977	10312.70031	23480.43767	27629.46025	23753.13478
ENSMUSG00000020205	Phlda1	2302.584423	-1.653442275	0.409669388	-4.036040586	5.44E-05	0.003801029	854.0988651	1218.560525	1259.261866	2304.511975	6023.294949	2155.778357
ENSMUSG00000024829	Mrpl21	358.58963	1.800721466	0.447052338	4.027988032	5.63E-05	0.003911827	500.9147983	626.1593402	545.0417329	223.3868278	113.7612468	142.2738339
ENSMUSG00000020275	Rel	2807.333331	-1.321957641	0.328321941	-4.026406635	5.66E-05	0.003916577	1122.16655	1323.10191	2366.10357	3799.485361	4693.256542	3539.886052
ENSMUSG00000020806	Rhbdf2	18390.41405	-1.338133652	0.332887507	-4.019777325	5.83E-05	0.004006418	10458.55311	11698.83442	9116.481342	20494.30948	41804.83774	16769.46818
ENSMUSG00000031488	Rab11fip1	2082.142002	-2.054455119	0.511877824	-4.013565389	5.98E-05	0.004068913	782.6793724	860.2884848	781.2530842	6314.973785	935.5047208	2818.152564
ENSMUSG00000050931	Sgms2	201.3911598	-3.991671326	0.994283869	-4.014619416	5.95E-05	0.004068913	37.17727019	2.177945531	31.92045288	849.6336611	72.61356177	214.824067
ENSMUSG00000026582	Sele	179.0061222	-3.629821518	0.90506636	-4.010558427	6.06E-05	0.004098929	6.848444508	19.60150978	53.46675857	132.6955943	711.6129054	149.8115204
ENSMUSG00000022621	Rabl2	306.8239348	2.032223068	0.508038239	4.000138004	6.33E-05	0.004260769	453.954036	385.496359	640.0050802	85.91801067	95.60785633	179.9622667
ENSMUSG00000051022	Hs3st1	2577.538385	1.423812154	0.356301649	3.99608634	6.44E-05	0.004311258	1904.845923	4331.933661	5029.067351	1377.552104	1463.16327	1358.668003
ENSMUSG00000037095	Lrg1	996.7596771	-1.264766099	0.316850582	-3.991679896	6.56E-05	0.004368933	676.0393079	644.6718772	437.3102044	1561.798505	1437.748523	1222.989645
ENSMUSG00000040363	Bcor	19088.57916	-1.491277064	0.37394265	-3.987983357	6.66E-05	0.004414198	6366.118345	11294.82552	12388.32776	21335.35134	45510.54984	17636.30213
ENSMUSG00000026821	Ralgds	10661.04702	-1.320671921	0.331748713	-3.980940606	6.86E-05	0.004523257	4824.239981	6080.823923	7381.604728	14500.09627	22204.01696	8975.500274
ENSMUSG00000028884	Rpa2	159.3241059	2.491221027	0.627845849	3.967886432	7.25E-05	0.00475337	258.2841929	297.289565	256.1616343	27.68469233	41.147685	75.37686562
ENSMUSG00000022148	Fyb	870.5083366	-2.476804186	0.6247573	-3.964426165	7.36E-05	0.004797856	334.5954317	243.9298995	217.0590796	2240.550789	229.9429456	1956.971874
ENSMUSG00000027954	Efna1	3854.630349	1.516546325	0.382828189	3.961428047	7.45E-05	0.004833467	4278.321119	5538.515486	7321.753879	2703.553403	945.1865291	2340.451678
ENSMUSG00000027993	Trim2	16133.50304	-1.068610962	0.271671591	-3.933465984	8.37E-05	0.005376642	13552.09333	9598.205955	8102.208952	16782.65142	23599.40758	25166.45101
ENSMUSG00000031765	Mt1	2582.908415	-4.494679797	1.142436729	-3.934292101	8.34E-05	0.005376642	509.7199413	87.11782124	61.44687179	4834.320067	8728.150125	1276.695662
ENSMUSG00000052212	Cd177	228.4631041	-4.211877859	1.071470642	-3.930931652	8.46E-05	0.005406059	45.98241313	16.33459148	7.980113219	865.8626187	9.681808236	424.93708
ENSMUSG00000055835	Zfp1	3518.724618	-1.527951838	0.389083475	-3.927054051	8.60E-05	0.00546618	3009.402187	1422.198432	1004.696254	5018.566468	6442.033155	4215.45121
ENSMUSG00000036390	Gadd45a	1872.596766	-1.043824019	0.265891592	-3.925750385	8.65E-05	0.005468255	1083.032582	1437.444051	1149.934315	2682.551222	2110.634195	2771.984233
ENSMUSG00000040596	Pogk	2865.215444	-1.623926951	0.414979761	-3.913267836	9.11E-05	0.005730119	1611.341158	1226.183334	1373.377485	3214.288244	7590.537657	2175.564784
ENSMUSG00000050335	Lgals3	572.6395013	-2.640396681	0.675510362	-3.908743415	9.28E-05	0.005809437	246.5440023	56.62658381	171.5724342	1859.647609	272.3008566	829.1455219
ENSMUSG00000034116	Vav1	531.2111443	-2.876909389	0.736556236	-3.905892376	9.39E-05	0.005849268	252.4140976	60.98247487	68.62897369	1595.211065	175.4827743	1034.547481
ENSMUSG00000029122	Evc	555.7754411	1.570924107	0.402749605	3.900498199	9.60E-05	0.005951686	711.2598796	1074.81612	708.6340539	192.8382017	335.2326102	311.8717815
ENSMUSG00000001138	Cnnm3	1236.106714	1.421494141	0.364559841	3.899206603	9.65E-05	0.00595419	1275.767377	2448.010777	1676.621787	803.8107221	747.9196862	464.5099344
ENSMUSG00000059743	Fdps	386.049564	2.428346472	0.623071771	3.897378414	9.72E-05	0.005970038	1037.050168	170.9687242	745.3425747	95.4644563	118.6021509	148.8693096
ENSMUSG00000040250	Ints13	6081.005206	-0.933987603	0.239758241	-3.895539103	9.80E-05	0.005986326	3949.595783	3435.709075	5149.56706	7369.856027	7808.378342	8772.924948
ENSMUSG00000032089	Il10ra	462.063408	-3.408141635	0.875234657	-3.893974729	9.86E-05	0.005995978	137.9472394	91.47371231	9.576135863	1365.141725	101.6589865	1066.582649
ENSMUSG00000048578	Mlec	14541.09755	-0.870377066	0.224038717	-3.884940421	0.000102355	0.006193461	12752.78202	9026.495254	9070.196685	18637.5258	19662.5423	18097.04323
ENSMUSG00000026430	Rassf5	418.3348298	-2.54148491	0.655503611	-3.877148603	0.000105688	0.006334223	82.1813341	113.2531676	172.3704455	1264.904046	170.6418702	706.6581152
ENSMUSG00000056656	Apol8	1717.030929	-1.823257769	0.470185467	-3.877741652	0.000105431	0.006334223	645.7104822	601.1129666	1022.252503	1652.489739	4969.188077	1411.431809
ENSMUSG00000013539	Tango2	1010.760263	1.22057445	0.31562218	3.867201123	0.000110092	0.006566887	1550.683507	1443.977887	1249.68573	694.9812419	447.7836309	677.4495798
ENSMUSG00000016024	Lbp	5437.091	-0.892241995	0.231113646	-3.86062013	0.0001131	0.00671449	4005.361688	3043.67888	4372.304033	7373.674605	7222.628944	6604.89785
ENSMUSG00000029313	Aff1	27648.9934	-0.869980028	0.225456903	-3.858742029	0.000113972	0.006734524	17748.23312	19733.27548	21186.40259	30970.57891	44232.55115	32022.91915
ENSMUSG00000021091	Serpina3n	425.1914948	-1.737244847	0.450454218	-3.856651303	0.000114951	0.00676062	243.6089547	207.9937982	137.2579474	736.9856027	797.5389535	427.7637124
ENSMUSG00000022075	Rhobtb2	1117.160598	1.046018998	0.27132145	3.855275714	0.000115599	0.006767128	1528.181475	1452.689669	1535.373783	821.9489688	640.2095696	724.5601208
ENSMUSG00000020290	Xpo1	6346.445251	0.845174686	0.219456199	3.85122265	0.00011753	0.006848275	7719.17531	7561.826884	9180.322247	4831.456134	4891.733611	3894.15732
ENSMUSG00000005718	Tfap4	295.5115119	1.850844857	0.481144054	3.846758248	0.000119691	0.006916707	332.6387333	426.8773241	628.8329217	154.6524192	102.8692125	127.1984607
ENSMUSG00000022206	Npr3	40878.73121	0.950946962	0.247222119	3.846528648	0.000119803	0.006916707	44329.00295	60590.44467	56732.2209	35356.21604	25483.7295	22780.77321
ENSMUSG00000017929	B4galt5	1857.333638	-0.981984975	0.25539505	-3.844964795	0.00012057	0.006929182	1142.711884	1143.421404	1458.764696	2235.777567	2731.480149	2431.846127
ENSMUSG00000050370	Ch25h	243.9736243	-2.228606778	0.580998155	-3.835824193	0.000125144	0.007159369	129.1420964	77.31706635	51.0727246	282.5747907	584.5391723	339.1958953
ENSMUSG00000025967	Eef1b2	10379.50912	-0.899683178	0.234890384	-3.830225667	0.000128026	0.007274896	8069.424329	6697.182508	6965.042818	12701.54591	16680.54536	11163.3138
ENSMUSG00000048163	Selplg	278.9989493	-2.193351567	0.572727174	-3.829662124	0.000128319	0.007274896	99.79161998	93.65165784	106.9335171	760.8517167	214.2100072	398.555177
ENSMUSG00000054520	Sh3bp2	489.4567699	-1.952539192	0.510420722	-3.825352515	0.000130585	0.007370152	150.6657792	147.0113233	304.840325	506.916263	593.0107545	1234.296175
ENSMUSG00000020227	Irak3	2243.152769	-1.558393912	0.407663842	-3.822742543	0.000131976	0.007385044	925.5183578	990.9652166	1494.675206	5652.450458	2165.094367	2230.213012
ENSMUSG00000054383	Pnma1	165.8542523	-2.191791326	0.573368866	-3.822654936	0.000132022	0.007385044	47.93911156	52.27069275	78.20510955	217.6589604	335.2326102	263.8190297
ENSMUSG00000039911	Spsb1	948.8453996	-1.867153505	0.490200396	-3.808959604	0.000139553	0.00777173	578.2043863	513.9951453	133.2678908	1590.437842	1585.396099	1291.771035
ENSMUSG00000026072	Il1r1	2702.177257	-0.964091152	0.253453012	-3.803825987	0.000142478	0.007830706	1637.756587	1857.787538	1998.22035	3286.841231	4358.023932	3074.433907
ENSMUSG00000039304	Tnfsf10	9255.680623	1.377475132	0.362038612	3.804774097	0.000141934	0.007830706	6848.444508	13750.45911	19501.00267	4041.96508	4722.301967	6669.910397
ENSMUSG00000047407	Tgif1	2873.770051	-1.309345903	0.34420987	-3.803917369	0.000142426	0.007830706	2175.848655	1617.124557	1164.298519	3617.148249	5764.306579	2903.893748
ENSMUSG00000073792	Alg6	447.7935167	2.313045381	0.608534024	3.801012414	0.000144106	0.007885735	280.7862248	1306.767319	649.581216	165.1535094	76.24423986	208.2285913
ENSMUSG00000109864	Eid3	728.2682381	-1.498724606	0.394488131	-3.799162737	0.000145186	0.007910423	424.6035595	294.0226467	422.9460006	714.0741332	1498.259825	1015.703264
ENSMUSG00000020611	Gna13	12561.76758	-1.037320354	0.273336273	-3.795033653	0.000147623	0.008008571	8071.381028	9137.570476	7482.952166	14939.23277	23244.81135	12494.65769
ENSMUSG00000014850	Msh3	1160.691482	1.300941278	0.343164128	3.791017685	0.000150031	0.008060102	1336.425028	1770.669717	1845.800188	463.0026131	894.3570358	653.8943093
ENSMUSG00000019979	Apaf1	8202.294358	-1.192579642	0.31462232	-3.790511883	0.000150337	0.008060102	4166.789309	4378.75949	6431.971255	11237.12115	15604.65442	7394.470518
ENSMUSG00000022280	Rnf19a	7903.749795	-0.886022172	0.23389332	-3.788146545	0.000151775	0.008060102	5683.230593	4896.021554	6070.472126	8821.870407	12530.68031	9420.223781
ENSMUSG00000036867	Smad6	9881.265423	1.322262227	0.348964446	3.789102988	0.000151192	0.008060102	11493.64658	15883.75676	14974.68246	5056.75225	3119.962704	8758.791786
ENSMUSG00000062098	Btbd3	4149.883134	1.166832902	0.308010209	3.788292952	0.000151686	0.008060102	5827.047927	6849.638695	4551.058569	2492.576954	1734.2539	3444.722759
ENSMUSG00000026463	Atp2b4	1408.778889	-1.126163087	0.29795247	-3.779673607	0.000157034	0.008304331	702.4547367	975.7195979	977.5638694	1600.938932	1856.486729	2339.509467
ENSMUSG00000022488	Nckap1l	530.6257078	-2.984397318	0.790345363	-3.776067345	0.000159324	0.008390172	202.5182876	34.8471285	119.7016983	1769.91102	117.3919249	939.3841878
ENSMUSG00000046916	Myct1	1444.455021	1.539309162	0.407914302	3.773609195	0.000160903	0.008438008	1089.881026	2033.112153	3325.313178	752.2599157	600.2721106	865.8917439
ENSMUSG00000042918	Mamstr	7010.987727	-0.938681983	0.249200025	-3.766781248	0.000165366	0.008636073	4155.049118	4732.675639	5533.410506	7766.988165	11538.29497	8339.507971
ENSMUSG00000034321	Exosc1	212.4222952	1.893068827	0.502899874	3.764305628	0.000167013	0.008686031	378.6211464	352.827176	272.9198721	110.7387693	77.45446589	81.97234137
ENSMUSG00000055320	Tead1	4618.860971	-0.924319297	0.24569953	-3.761990504	0.000168566	0.008730771	3865.45775	2858.55351	2839.324283	5432.882208	7066.509786	5650.438289
ENSMUSG00000031762	Mt2	414.7601063	-3.565290667	0.948975748	-3.75698818	0.000171971	0.008870583	136.9688902	52.27069275	4.788067932	738.8948918	1459.532592	96.10550367
ENSMUSG00000079355	Ackr4	486.0403278	2.146650235	0.572170314	3.751767932	0.000175592	0.00902041	455.9107344	469.3472619	1453.976629	210.0218039	98.02830839	228.9572293
ENSMUSG00000009292	Trpm2	287.6907139	-3.233382336	0.86218141	-3.750234347	0.000176669	0.009038865	33.26387333	103.4524127	29.52641891	913.5948468	50.82949324	595.4772384
ENSMUSG00000019256	Ahr	7254.897297	1.296438453	0.346651386	3.739891152	0.0001841	0.009380899	6630.272633	9562.269854	14742.46116	3224.789334	3451.564636	5918.026162
ENSMUSG00000017697	Ada	806.2324983	-1.275459264	0.34134717	-3.736545593	0.000186566	0.009430181	370.7943527	530.3297368	513.12128	1001.422147	983.913762	1437.813712
ENSMUSG00000026439	Rbbp5	2767.271457	0.899765532	0.240749882	3.737345681	0.000185973	0.009430181	3911.440163	3225.537332	3672.448104	2119.31093	2056.174024	1618.718189
ENSMUSG00000020300	Cpeb4	11915.93663	-1.156722159	0.309749697	-3.734377052	0.00018818	0.009473754	7030.417462	7571.627639	7535.620913	13651.41725	24844.73016	10861.80634
ENSMUSG00000035673	Sbno2	94202.34312	-1.534443225	0.411757048	-3.726574278	0.0001941	0.009732834	25507.52075	34012.97536	85525.26741	123226.4748	197017.5362	99924.28413
ENSMUSG00000017009	Sdc4	1956.75312	-1.305697306	0.350849162	-3.721534627	0.000198016	0.009889784	892.2544845	853.7546482	1634.327187	2603.315723	3607.683794	2149.182881
ENSMUSG00000006315	Tmem147	350.3076479	1.818838154	0.488955128	3.719846769	0.000199344	0.009916757	633.9702916	573.8886474	430.1281025	237.7064962	114.9714728	111.1808768
ENSMUSG00000026202	Tuba4a	930.1459201	-1.366152433	0.367464809	-3.717777593	0.000200983	0.009958949	584.0744816	518.3510364	457.2604875	927.9145153	1923.049161	1170.225839
ENSMUSG00000005102	Eif2ak4	5334.149049	-0.827419731	0.22265883	-3.716087653	0.000202331	0.009986444	4348.762263	3731.909667	3454.591013	6685.375875	7699.458	6084.797478
ENSMUSG00000020695	Mrc2	856.3275517	-1.268290471	0.341464908	-3.71426299	0.000203797	0.010019477	467.650925	650.116741	390.2275364	1107.387693	1081.94207	1440.640344
ENSMUSG00000075028	Prdm11	5299.097408	-1.124005765	0.302940784	-3.710315095	0.000207001	0.010137432	3644.350828	3284.341861	3070.747567	4824.773622	10343.80187	6626.568699
ENSMUSG00000014592	Camta1	2306.388418	-1.296255143	0.349775258	-3.705965799	0.000210587	0.01027304	1568.293792	825.4413563	1609.588836	2487.803731	4411.273878	2935.928916
ENSMUSG00000009585	Apobec3	22403.53926	-1.28813438	0.348048855	-3.701015993	0.000214738	0.010435103	11531.8022	20076.30191	7444.647622	29149.11709	40609.13442	25610.23231
ENSMUSG00000021366	Hivep1	7135.041235	-1.31945724	0.357443866	-3.691369094	0.00022305	0.010797345	3776.427972	4220.858439	4248.612278	6860.07583	17006.09617	6698.176722
ENSMUSG00000071713	Csf2rb	724.2032547	-2.972742786	0.806015218	-3.688196849	0.000225849	0.010890936	373.7294003	47.91480168	69.42698501	2462.028328	202.1077469	1190.012266
ENSMUSG00000002346	Slc25a42	240.5071879	1.987968132	0.539987499	3.681507692	0.000231859	0.011095722	487.2179093	254.8196271	410.1778195	108.8294802	119.8123769	62.18591414
ENSMUSG00000020744	Slc25a19	664.4974774	1.591298957	0.432142089	3.682351237	0.000231093	0.011095722	635.9269901	1257.763544	1099.659602	420.9982523	369.118939	203.5175372
ENSMUSG00000024789	Jak2	4999.153892	-1.006688632	0.273547516	-3.680123458	0.000233121	0.01111387	2933.090948	3560.940943	3472.945273	6833.345782	8487.315145	4707.285258
ENSMUSG00000032724	Abtb2	923.4846706	-1.64052687	0.446020377	-3.678143318	0.000234938	0.011158222	582.1177832	401.8309505	361.4991288	1198.078927	2255.861319	741.5199156
ENSMUSG00000033107	Rnf125	2126.974823	-1.639326255	0.446500867	-3.671496239	0.000241135	0.011409475	882.4709924	1080.260983	1137.964145	1990.433914	5986.988168	1683.730736
ENSMUSG00000002250	Ppard	2800.885536	-1.277928546	0.348271142	-3.669349511	0.000243168	0.011419843	1774.725477	1641.081958	1490.685149	3714.521995	5910.743928	2273.554709
ENSMUSG00000035493	Tgfbi	888.4935611	-2.605475525	0.710055764	-3.669395643	0.000243125	0.011419843	541.0271162	104.5413855	106.9335171	2515.488424	342.4939664	1720.476958
ENSMUSG00000015837	Sqstm1	62257.33082	-1.129250691	0.309533177	-3.648237973	0.000264045	0.012354165	43880.91901	38922.06459	34388.7019	64482.42166	130738.2975	61131.58023
ENSMUSG00000048865	Arhgap30	726.6316444	-2.713419645	0.745740673	-3.638556594	0.00027417	0.012745874	293.5047646	198.1930433	85.38721145	2667.276909	152.4884797	962.9394584
ENSMUSG00000052560	Cpne8	9204.401006	-1.032983332	0.283919138	-3.638301167	0.000274442	0.012745874	5137.31173	5765.021821	7225.99252	11718.26201	16569.20457	8810.613381
ENSMUSG00000020420	Zfp607a	293.0910325	1.945199549	0.535042384	3.635598983	0.000277335	0.012785877	575.2693387	324.5138841	496.3630422	187.1103344	98.02830839	77.26128726
ENSMUSG00000035004	Igsf6	136.8339105	-4.791464441	1.317895367	-3.635694124	0.000277233	0.012785877	25.4370796	0	3.192045288	463.9572576	10.89203427	317.5250464
ENSMUSG00000098022	Zfp82	210.0524956	1.943027616	0.534706068	3.633823765	0.000279252	0.012827231	238.7172086	469.3472619	292.0721438	79.23549873	98.02830839	82.91455219
ENSMUSG00000078137	Ankrd63	401.5750731	2.407141085	0.66278949	3.631833518	0.000281415	0.012879581	247.5223515	650.116741	1129.984032	114.5573476	49.61926721	217.6506995
ENSMUSG00000028865	Cd164l2	577.7730686	-1.751912278	0.484360908	-3.616956387	0.000298088	0.013495429	172.1894619	261.3534637	359.9031062	606.1992975	632.9482134	1434.044869
ENSMUSG00000062939	Stat4	57.90286829	-4.312966808	1.192011157	-3.618226878	0.000296628	0.013495429	5.870095293	4.355891062	6.384090575	131.7409497	9.681808236	189.3843749
ENSMUSG00000073409	H2-Q6	22999.40516	-0.892909805	0.24681306	-3.617757521	0.000297167	0.013495429	15506.83507	14943.97326	17850.71526	24093.31948	39057.62465	26543.96323
ENSMUSG00000054855	Rnd1	883.1820418	-1.978803101	0.547428291	-3.614725681	0.000300666	0.013563369	187.8430494	167.7018059	715.8161558	1138.890964	1915.787805	1173.052471
ENSMUSG00000016984	Etaa1	158.4938945	2.226381231	0.616355609	3.612169984	0.000303645	0.013600289	269.0460343	329.958748	184.3406154	60.14260747	72.61356177	34.86180035
ENSMUSG00000033066	Gas7	937.5562145	-1.923438402	0.532466155	-3.612320492	0.000303469	0.013600289	311.1150505	586.9563206	276.1119174	2447.70866	511.9256105	1491.519729
ENSMUSG00000029135	Fosl2	12448.82166	-1.484866868	0.411509696	-3.608339932	0.000308163	0.013705067	3362.586254	4551.90616	11745.92865	16023.70899	24073.81618	14934.98371
ENSMUSG00000041235	Chd7	18713.3469	-1.209554194	0.335170795	-3.608769657	0.000307653	0.013705067	13185.21238	9138.659448	11569.56815	18596.47609	41389.73021	18400.43511
ENSMUSG00000028771	Ptpn12	20191.84705	-1.139274033	0.316177046	-3.603278758	0.000314228	0.013925621	11918.25014	13488.01667	12421.04623	25068.96623	41625.72429	16629.07877
ENSMUSG00000038914	Dido1	25308.85139	-0.739393811	0.205396448	-3.599837376	0.000318416	0.014061709	20239.11022	17794.90396	18850.62345	26543.89208	34539.85088	33884.72773
ENSMUSG00000041483	Zfp281	3480.053219	-0.896513998	0.249152868	-3.598248763	0.000320367	0.014098394	2706.11393	2204.080877	2386.053853	4043.874369	5579.141996	3961.054289
ENSMUSG00000037936	Scarb1	41938.21179	-1.025215505	0.285025693	-3.596923118	0.000322004	0.014121036	30009.88384	26612.31644	26279.31084	58035.70692	75510.84289	35181.20982
ENSMUSG00000018209	Stk4	7728.885235	1.45533057	0.405270769	3.591007993	0.000329402	0.014395304	5171.553953	10265.74626	18544.1871	4048.647592	2981.996937	5361.179568
ENSMUSG00000044092	C130050O18Rik	189.98904	-2.019710717	0.562986253	-3.587495621	0.000333869	0.014540067	76.31123881	90.38473954	59.05283782	430.5446979	256.5679183	227.0728077
ENSMUSG00000030830	Itgal	656.1229579	-2.028574841	0.56674923	-3.579316449	0.000344494	0.014951044	334.5954317	236.3070901	204.2908984	1907.379837	327.971254	926.1932364
ENSMUSG00000060550	H2-Q7	40956.85686	-0.768250646	0.214990714	-3.573413151	0.000352358	0.015239793	26135.62094	32608.20049	32163.04832	45115.5474	60177.27909	49541.44493
ENSMUSG00000055805	Fmnl1	2366.992693	-1.901271636	0.53250357	-3.570439227	0.000356383	0.015361089	1027.266676	920.1819869	1051.778922	6693.967676	809.6412137	3699.119681
ENSMUSG00000024401	Tnf	96.15722293	-4.115520637	1.154215573	-3.565642963	0.000362965	0.015591401	13.69688902	0	17.55624908	352.2638438	133.1248632	60.3014925
ENSMUSG00000025340	Rabgef1	7553.549049	-1.150111567	0.322887704	-3.561955299	0.000368103	0.015651842	3723.597114	3277.808024	7075.16838	9640.000798	12656.54382	8948.17616
ENSMUSG00000051243	Islr2	1423.564026	-1.870909233	0.525245817	-3.56196884	0.000368084	0.015651842	523.4168303	803.661901	506.7371894	1021.469682	4534.716933	1151.381622
ENSMUSG00000063550	Nup98	23401.67462	-0.86685086	0.243335567	-3.562368098	0.000367525	0.015651842	15916.76339	16626.43618	17181.98177	24428.39972	39700.25467	26556.21197
ENSMUSG00000040312	Cchcr1	1253.562061	-1.031635421	0.289701466	-3.561029347	0.000369404	0.015654263	853.1205159	777.5265546	839.5079107	1379.461394	2097.321709	1574.434281
ENSMUSG00000001025	S100a6	751.2556982	-2.046744829	0.575405982	-3.557044755	0.00037505	0.015834776	423.6252103	181.8584518	272.9198721	2263.462259	410.266624	955.4017718
ENSMUSG00000022044	Stmn4	161.6284475	-2.677635172	0.752936887	-3.556254473	0.00037618	0.015834776	11.74019059	64.24939317	55.06278121	238.6611408	407.8461719	192.2110073
ENSMUSG00000030790	Adm	374.1525599	-1.484801702	0.419751021	-3.537339108	0.00040418	0.016956713	190.778097	253.7306544	146.8340832	551.7845574	609.9539189	491.8340482
ENSMUSG00000092356	Gm20532	3408.40121	0.936256582	0.26532296	3.528743172	0.000417538	0.01745892	4556.172296	4894.932581	3981.278485	2307.375909	1785.083394	2925.564597
ENSMUSG00000022218	Tgm1	170.2772886	-2.771427211	0.786035181	-3.525831005	0.000422156	0.01759014	11.74019059	68.60528423	50.27471328	217.6589604	164.59074	508.793843
ENSMUSG00000037487	Ubr5	30542.5498	-0.794460862	0.225378517	-3.525007052	0.000423472	0.01759014	23207.42174	21266.54914	22543.02183	35970.05249	48303.75152	31964.50208
ENSMUSG00000020120	Plek	1972.934365	-3.37141402	0.957136971	-3.522394519	0.000427667	0.017705984	474.4993695	285.3108646	283.2940193	7533.100247	542.1812612	2719.220427
ENSMUSG00000090112	Shprh	4102.955374	0.980014627	0.278760768	3.515611741	0.000438742	0.018104944	4616.829948	5329.432715	6389.676655	2126.948086	2549.946244	3604.898598
ENSMUSG00000046330	Rpl37a	857.6512702	-1.083905381	0.308676607	-3.511459427	0.000445653	0.018330048	561.5724497	437.7670517	649.581216	1123.616651	1156.976084	1216.394169
ENSMUSG00000006288	Ttc5	1004.418723	1.094646424	0.312046476	3.507959574	0.000451558	0.018504751	1732.656461	1060.659474	1311.132602	654.8861702	646.2606998	620.9169306
ENSMUSG00000024750	Zfand5	11049.06417	-0.813437883	0.231933426	-3.507204191	0.000452842	0.018504751	8649.585414	7930.988651	7461.40586	12572.6689	17593.05579	12086.6804
ENSMUSG00000022951	Rcan1	8480.992153	-1.671958411	0.47733371	-3.502703403	0.000460562	0.018698817	2126.931194	2828.062272	7198.860135	13166.45781	19922.7409	5642.900603
ENSMUSG00000029321	Slc10a6	225.0866372	-2.251622869	0.642709851	-3.503327146	0.000459485	0.018698817	96.85657233	113.2531676	24.73835098	407.6332284	376.3802952	331.6582087
ENSMUSG00000024360	Etf1	3478.45268	-0.95800998	0.273678052	-3.500499854	0.000464386	0.018733232	2303.034053	2089.738737	2698.874291	4622.388974	5753.414544	3403.265483
ENSMUSG00000046223	Plaur	26652.4946	-1.270181279	0.362854508	-3.500525007	0.000464343	0.018733232	11743.12563	14142.48931	20982.9097	32515.19382	59153.42787	21377.8213
ENSMUSG00000004071	Cdip1	1474.093396	0.959038037	0.274040068	3.499627058	0.00046591	0.018734623	1980.178812	1794.627118	2065.253301	1167.530301	1032.322803	804.6480405
ENSMUSG00000034480	Diaph2	774.8703745	-1.487595088	0.425898625	-3.492838441	0.000477916	0.019156195	472.5426711	268.9762731	480.4028158	1662.036184	721.2947136	1043.969589
ENSMUSG00000003847	Nfat5	88704.7655	-0.901074111	0.258919673	-3.480129956	0.000501171	0.01996255	53458.95783	58524.66334	73625.32257	91328.93606	152179.8721	103110.8411
ENSMUSG00000041966	Dcaf17	1214.853295	1.177102593	0.338237026	3.480111588	0.000501205	0.01996255	1730.699762	1608.412775	1715.724342	863.9533296	461.0961172	909.2334416
ENSMUSG00000002409	Dyrk1b	1060.807664	1.033239142	0.297143677	3.47723752	0.000506609	0.019994186	1536.986618	1258.852517	1480.311002	781.8538971	553.0732955	753.7686562
ENSMUSG00000032413	Rasa2	1786.211956	-0.931170361	0.267796634	-3.477154832	0.000506765	0.019994186	1287.507568	1251.229708	1148.338292	1852.965097	2415.611155	2761.619914
ENSMUSG00000092035	Peg10	898.7878729	-1.59518854	0.458555374	-3.478726083	0.000503803	0.019994186	217.1935258	473.703153	649.581216	1202.852149	1902.475318	946.9218744
ENSMUSG00000004500	Zfp324	440.580638	1.361992284	0.393088121	3.464852312	0.000530523	0.020866122	638.8620377	749.2132627	515.515314	272.0737005	193.6361647	274.1833487
ENSMUSG00000021286	Zfyve21	591.8268895	1.966132063	0.568138276	3.460657635	0.000538858	0.02112792	691.6928953	1382.995412	753.3226879	388.5403372	76.24423986	258.1657648
ENSMUSG00000028684	Urod	1086.371025	1.096426319	0.317260064	3.455922895	0.000548412	0.021417527	1243.481853	1552.875164	1644.701334	848.6790165	705.5617752	522.9270053
ENSMUSG00000029790	Cep41	548.3514367	1.39481698	0.40367272	3.45531643	0.000549647	0.021417527	498.9580999	889.6907494	995.1201184	324.5791514	261.4088224	320.3516789
ENSMUSG00000049191	Rtl5	208.3639402	2.493272277	0.722020876	3.453185858	0.000554007	0.021520784	401.1231783	439.9449973	221.0491362	85.91801067	14.52271235	87.62560629
ENSMUSG00000002803	Btbd6	435.2879931	1.781876714	0.516701737	3.448559556	0.000563585	0.021825486	733.7619116	733.967644	556.2138914	315.0327058	87.13627413	185.6155316
ENSMUSG00000025429	Pstpip2	73.16036749	-5.697370925	1.653332327	-3.445992575	0.000568966	0.021966276	5.870095293	0	2.394033966	225.2961169	0	205.4019588
ENSMUSG00000046722	Cdc42se1	4136.395637	-0.963175889	0.279953177	-3.440489227	0.000580664	0.022349332	3221.703967	2566.708808	2625.457249	6148.865631	6503.754683	3751.883486
ENSMUSG00000048234	Rnf149	716.1047921	-2.738543491	0.79642999	-3.438523817	0.000584895	0.022443566	317.963495	47.91480168	193.9167512	2232.913633	119.8123769	1384.107695
ENSMUSG00000012428	Steap4	63.27184563	-4.673063128	1.361591181	-3.432060367	0.000599014	0.022639158	7.826793724	0	6.384090575	299.7583928	24.20452059	41.45727609
ENSMUSG00000028613	Lrp8	936.6640534	-2.244032455	0.653996661	-3.431259804	0.000600785	0.022639158	236.7605101	655.5616049	87.78124541	676.8429952	2778.678964	1184.359001
ENSMUSG00000030144	Clec4d	352.4678814	-6.329447294	1.843650387	-3.433106049	0.000596709	0.022639158	19.56698431	0	6.384090575	1674.446564	29.04542471	385.3642255
ENSMUSG00000033249	Hsf4	675.3644184	-1.733837673	0.504876496	-3.434181798	0.000594345	0.022639158	377.6427972	170.9687242	387.8335025	827.6768362	576.0675901	1711.99706
ENSMUSG00000037035	Inhbb	1229.093585	-2.117422443	0.61691613	-3.432269543	0.000598552	0.022639158	644.732133	411.6317054	324.790608	1575.163529	4030.052678	388.190858
ENSMUSG00000090173	Fbxw10	4619.329529	-1.471783784	0.428745043	-3.432771549	0.000597445	0.022639158	2991.791901	3426.997293	926.4911448	5430.972919	9432.501674	5507.222245
ENSMUSG00000020453	Patz1	4165.187122	0.875623025	0.255312412	3.429614015	0.00060444	0.022708917	4377.13439	5638.70098	6159.849394	2760.832076	2510.008785	3544.597106
ENSMUSG00000038797	Zscan2	434.8959469	1.498231341	0.437024943	3.428251331	0.000607483	0.022755292	542.0054654	664.273387	721.402235	294.98517	137.9657674	248.7436566
ENSMUSG00000032369	Plscr1	4964.935246	-1.316081537	0.384136835	-3.426074819	0.000612372	0.022819912	1479.264014	3223.359386	3832.848379	8120.206653	8860.064762	4273.868281
ENSMUSG00000037411	Serpine1	8303.086071	-1.645838923	0.480414911	-3.425869777	0.000612834	0.022819912	3758.817686	4473.500121	3832.050368	8625.213627	25010.53113	4118.403496
ENSMUSG00000021884	Hacl1	472.2637389	1.882470223	0.550399035	3.420191722	0.00062577	0.023197906	382.5345432	1261.030462	585.7403103	305.4862602	162.170288	136.6205689
ENSMUSG00000060063	Alox5ap	336.005535	-3.588427325	1.049309071	-3.419800156	0.000626672	0.023197906	88.05142939	1.088972766	65.4369284	1373.733526	75.03401383	412.6883393
ENSMUSG00000041912	Tdrkh	827.0565412	1.246308817	0.364909263	3.415393752	0.000636899	0.023507352	1132.928392	1564.853864	793.223254	412.4064512	531.289227	527.6380594
ENSMUSG00000037032	Apbb1	3204.333846	0.843934171	0.247317737	3.412347943	0.000644058	0.023702105	4555.193947	4458.254502	3334.091303	2025.755763	2277.645388	2575.062172
ENSMUSG00000042331	Specc1	26521.16984	0.894868914	0.262392158	3.410425529	0.000648616	0.023800234	28438.655	31561.69766	43477.25284	17106.27593	15099.99017	23443.14742
ENSMUSG00000034640	Tiparp	2482.633375	-0.791773314	0.232245278	-3.409211672	0.000651509	0.023836899	1973.330368	1739.089507	1741.260704	2857.251177	3538.70091	3046.167582
ENSMUSG00000026177	Slc11a1	449.7912973	-2.853313992	0.8380764	-3.404598903	0.000662613	0.024172891	222.0852719	56.62658381	49.47670196	1190.44177	70.19310971	1109.924346
ENSMUSG00000053483	Usp21	1489.655231	0.989676393	0.291566363	3.39434351	0.000687933	0.025024076	2139.649734	1600.789965	2204.107271	901.1844675	870.1525152	1222.047434
ENSMUSG00000030142	Clec4e	1740.361483	-4.560094837	1.345333828	-3.389563797	0.000700039	0.025391046	246.5440023	126.3208408	51.87073593	8071.519781	158.5396099	1787.373926
ENSMUSG00000049892	Rasd1	352.4596238	-2.394319422	0.707126466	-3.385984737	0.000709233	0.025650604	244.5873039	66.4273387	27.13238495	543.1927564	757.6014945	475.8164643
ENSMUSG00000019715	Gle1	1670.533666	0.849508856	0.25119063	3.381928916	0.000719788	0.025883565	1913.651065	2290.109726	2242.411815	1332.68381	1097.675009	1146.670568
ENSMUSG00000056054	S100a8	944.5646505	-5.579435188	1.649425011	-3.382654653	0.000717888	0.025883565	97.83492155	8.711782124	9.576135863	4418.095038	41.147685	1092.022341
ENSMUSG00000017737	Mmp9	367.3128211	-3.107356133	0.919248327	-3.38032286	0.000724007	0.025958705	165.3410174	39.20301956	24.73835098	1046.290441	43.56813706	884.7359603
ENSMUSG00000020898	Ctc1	1038.836159	1.087131583	0.321729297	3.379025765	0.000727432	0.025958705	1626.016396	1049.769746	1561.708157	631.9747007	787.8571452	575.6908112
ENSMUSG00000063239	Grm4	77.17421717	-4.642015655	1.373870584	-3.378786699	0.000728065	0.025958705	0	3.266918297	14.36420379	343.6720427	16.94316441	84.79897383
ENSMUSG00000032114	Slc37a4	501.03431	1.245612791	0.368744897	3.377979741	0.000730205	0.025961455	684.8444508	688.2307878	741.3525181	366.5835122	295.2951512	229.8994402
ENSMUSG00000032531	Amotl2	44001.20207	0.6716478	0.199165769	3.372305411	0.000745417	0.026427671	49316.62725	51440.8955	61430.11355	33428.78866	31392.05298	36998.73449
ENSMUSG00000029510	Gpc2	155.7848099	2.901373943	0.860553707	3.371519893	0.000747546	0.026428705	148.7090808	376.7845769	299.2542457	41.04971621	4.840904118	64.07033578
ENSMUSG00000031955	Bcar1	13024.10045	-1.133313289	0.336617315	-3.366770632	0.000760539	0.026812734	5808.459292	7255.825537	11403.58179	16747.32957	25103.71853	11825.68801
ENSMUSG00000031551	Ido1	212.3259387	2.639035774	0.784984201	3.361896674	0.000774091	0.027214266	242.6306054	504.1943904	350.3269703	15.27431301	129.4941852	32.03516789
ENSMUSG00000021493	Pdlim7	19970.06733	-1.199070026	0.356863344	-3.360025756	0.000779352	0.027322911	11738.23389	11503.9083	13111.32602	20529.63133	46717.14519	16220.15927
ENSMUSG00000023169	Slc38a1	280.2821175	-1.983100058	0.590403006	-3.358892212	0.000782556	0.027359022	181.9729541	79.49501188	78.20510955	620.518966	237.2043018	484.2963616
ENSMUSG00000030220	Arhgdib	652.1230278	-1.661935324	0.495424185	-3.354570434	0.000794883	0.027713017	157.5142237	412.7206781	369.4792421	1508.33841	597.8516586	866.8339547
ENSMUSG00000024843	Chka	6365.394482	-1.033810323	0.308466414	-3.351451814	0.00080389	0.027949622	5704.754275	3746.066313	3081.919725	6179.414257	10555.59143	8924.62089
ENSMUSG00000024778	Fas	8424.039096	-1.123318443	0.335741041	-3.345788286	0.00082049	0.028370026	6738.869396	6330.198686	2833.738204	12782.6907	12905.85038	8952.887215
ENSMUSG00000040146	Rgl3	1791.515206	1.076935956	0.321826703	3.346322563	0.000818911	0.028370026	2036.923067	3325.722826	1929.591376	1218.126462	1336.089537	902.6379659
ENSMUSG00000049988	Lrrc25	112.2302276	-3.742173223	1.118842083	-3.344684009	0.000823764	0.028405176	13.69688902	26.13534637	7.182101897	419.0889632	8.471582207	198.8064831
ENSMUSG00000032497	Lrrfip2	17187.93972	-0.787691176	0.235716773	-3.341684876	0.000832715	0.028635399	14000.17727	13110.14312	10716.49404	21216.02077	26359.93315	17724.86995
ENSMUSG00000060703	Cd302	121.6360157	-3.360734904	1.006341446	-3.339557282	0.00083912	0.028777029	7.826793724	8.711782124	47.88067932	379.9485361	42.35791103	243.0903916
ENSMUSG00000024561	Mbd1	7977.800802	-0.910137042	0.27277548	-3.336579386	0.000848162	0.029008063	6288.828757	5531.981649	4804.028158	7125.467019	12677.11766	11439.38157
ENSMUSG00000004933	Matk	166.9050933	-2.505451186	0.751638427	-3.333319712	0.000858163	0.029270557	93.92152469	18.51253701	37.50653213	231.0239843	185.1645825	435.301399
ENSMUSG00000013465	Nelfb	2049.253183	0.955344311	0.287373477	3.324399738	0.000886091	0.030060215	2347.059768	2739.855478	3025.260921	1813.82467	1241.691906	1127.826352
ENSMUSG00000031575	Ash2l	3850.629781	0.798600582	0.240211285	3.324575621	0.000885532	0.030060215	4960.230522	5318.542987	4391.456305	3335.528103	2755.684669	2342.336099
ENSMUSG00000041859	Mcm3	3862.365775	-0.848965786	0.255442521	-3.323510048	0.000888922	0.030075201	3069.081489	2311.889181	2891.195019	4975.607463	5936.158675	3990.262824
ENSMUSG00000024349	Sting1	250.2374802	-1.927908298	0.580721357	-3.319850866	0.000900655	0.030390482	90.00812782	59.8935021	161.9962984	336.0348862	565.1755558	288.316511
ENSMUSG00000003752	Itpkc	1023.086937	-1.13557116	0.342711675	-3.313488404	0.000921399	0.031007303	491.1313062	617.4475581	810.7795031	1196.169637	1805.657236	1217.33638
ENSMUSG00000048911	Rnf24	935.6603392	-1.150833049	0.347415887	-3.31255159	0.000924491	0.031028374	584.0744816	616.3585853	542.6476989	874.4544197	1719.731188	1276.695662
ENSMUSG00000021240	Abcd4	1025.69731	1.131053421	0.341568324	3.311353374	0.000928459	0.031078677	1526.224776	1367.749794	1331.880896	798.0828547	415.1075281	715.1380126
ENSMUSG00000028599	Tnfrsf1b	418.3217661	-2.202947072	0.665597385	-3.309729159	0.000933863	0.031089148	108.5967629	170.9687242	168.3803889	1464.42476	209.3691031	388.190858
ENSMUSG00000049103	Ccr2	179.6234163	-3.501469949	1.058154469	-3.309034789	0.000936182	0.031089148	64.57104822	17.42356425	5.586079254	613.836454	22.99429456	353.3290576
ENSMUSG00000074570	Cass4	199.6720869	-3.005427708	0.907930701	-3.310195046	0.00093231	0.031089148	33.26387333	80.58398465	19.15227173	379.9485361	38.72723294	646.3566227
ENSMUSG00000030530	Furin	20339.83524	-0.791288536	0.239301491	-3.306659443	0.000944156	0.031222728	14230.08934	14701.13233	15760.72361	23605.49611	33167.45456	20574.11547
ENSMUSG00000034390	Cmip	11342.92689	-0.884168348	0.267414429	-3.30635991	0.000945166	0.031222728	8341.405411	7510.645164	8063.106397	11258.12333	20248.2917	12635.98931
ENSMUSG00000068184	Ndufaf2	253.1393007	1.558401529	0.471594355	3.304538131	0.00095133	0.031344093	439.2787977	345.2043667	349.528959	163.2442203	111.3407947	110.238666
ENSMUSG00000018476	Kdm6b	26214.21789	-1.178779367	0.356951524	-3.302351404	0.000958779	0.031507021	9987.967141	12944.61926	25256.26033	28308.07523	49780.22727	31008.1581
ENSMUSG00000016520	Lnx2	2860.090919	-0.961518362	0.291523777	-3.298250215	0.000972894	0.031887613	1489.047506	2023.311398	2309.444766	4215.71039	4335.029638	2788.001817
ENSMUSG00000023007	Prpf40b	7250.57671	0.875328391	0.265635842	3.295219445	0.000983448	0.032149825	7747.547437	10465.02828	9942.42306	6214.736105	5415.761482	3717.963897
ENSMUSG00000002885	Adgre5	120722.2186	1.204763149	0.365784994	3.293637429	0.000989	0.032247543	94367.65193	164618.924	246184.0988	77852.21876	44504.85201	96805.56631
ENSMUSG00000041763	Tpp2	13567.56734	-0.706445461	0.214604047	-3.291855267	0.000995288	0.032368726	10443.87788	9591.672119	10895.24858	14872.40765	20067.96802	15534.22979
ENSMUSG00000002233	Rhoc	18734.52225	-1.096938593	0.333574754	-3.28843409	0.001007464	0.032680253	11037.73585	13517.41894	11254.35367	24268.01944	38372.63672	13956.96888
ENSMUSG00000010505	Myt1	173.4825815	-3.53033502	1.074866043	-3.284441854	0.001021846	0.033021563	1.956698431	8.711782124	71.82101897	114.5573476	653.5220559	190.3265857
ENSMUSG00000032860	P2ry2	1243.360147	-1.492048964	0.454330664	-3.284059568	0.001023233	0.033021563	982.2626123	311.4462109	662.3493972	1624.805046	2660.076813	1219.220801
ENSMUSG00000026235	Epha4	5796.827329	1.256379068	0.382890031	3.281305244	0.001033279	0.03326047	3874.262893	7461.641389	13181.55102	2874.434779	3715.393911	3673.679988
ENSMUSG00000027360	Hdc	1649.468392	-3.540280457	1.079626395	-3.279171826	0.001041122	0.033342403	367.859305	259.1755182	156.4102191	6296.835538	281.9826649	2534.547107
ENSMUSG00000045502	Hcar2	96.68365338	-3.679226034	1.121976488	-3.279236305	0.001040884	0.033342403	31.3071749	4.355891062	6.384090575	357.0370666	21.78406853	159.2336286
ENSMUSG00000020694	Tlk2	19964.32526	-0.753283122	0.229839021	-3.277437911	0.001047538	0.033462713	13871.03518	16028.59014	14702.5606	23236.04866	31266.18947	20681.52751
ENSMUSG00000009207	Lnpk	1029.64315	-1.105427219	0.338025395	-3.270249029	0.001074528	0.034238012	643.7537838	512.9061726	802.7993899	1048.19973	1717.310736	1452.889085
ENSMUSG00000033192	Lpcat2	345.0125627	-2.204070646	0.675404252	-3.263335462	0.001101091	0.034995786	116.4235566	88.20679401	164.3903323	1061.564754	139.1759934	500.3139456
ENSMUSG00000028194	Ddah1	2601.752714	0.774979321	0.237651983	3.260984032	0.001110263	0.035041796	3110.172156	3410.662702	3332.49528	2146.995622	1602.339263	2007.851258
ENSMUSG00000051355	Commd1	962.1495579	1.141941445	0.350192647	3.260894984	0.001110612	0.035041796	1827.556334	938.6945239	1206.593119	652.0222366	533.709679	614.3214548
ENSMUSG00000090394	4930523C07Rik	3793.105706	-0.746515611	0.22893468	-3.260823616	0.001110891	0.035041796	2751.117994	2694.118622	3053.191318	4285.399443	5597.295387	4377.511471
ENSMUSG00000034292	Traf3ip1	694.0789793	1.273829031	0.390742341	3.260023029	0.001114032	0.035053007	819.8566426	963.7408975	1161.904485	443.9097218	521.6074187	253.4547107
ENSMUSG00000037523	Mavs	1263.00136	1.36002404	0.417420393	3.25816386	0.001121356	0.035195489	1094.772772	2171.411694	2187.349033	417.179674	676.5163505	1030.778637
ENSMUSG00000023764	Sfi1	4286.41556	1.113242404	0.34218363	3.253347925	0.001140538	0.035708472	5348.635161	6167.941744	6070.472126	2223.367187	4239.421781	1668.655363
ENSMUSG00000046491	C1qtnf2	369.4322652	1.445876196	0.44475632	3.250940193	0.001150241	0.035833978	602.6631167	645.76085	373.4692987	210.0218039	150.0680277	234.6104943
ENSMUSG00000070385	Ampd1	557.0593554	-1.559608681	0.479661225	-3.251479583	0.00114806	0.035833978	150.6657792	386.5853318	309.6283929	713.1194886	585.7493983	1196.607742
ENSMUSG00000002111	Spi1	226.3054994	-2.871796177	0.88480149	-3.245695456	0.001171641	0.036410553	114.4668582	15.24561872	33.51647552	857.2708176	114.9714728	222.3617536
ENSMUSG00000003382	Etv3	8231.446604	-0.751166927	0.231660697	-3.242530729	0.001184732	0.036418348	6965.846414	5346.856279	6093.614454	10355.98422	12029.64673	8596.731524
ENSMUSG00000010936	Vac14	2982.744806	0.808890337	0.249599548	3.240752406	0.001192147	0.036418348	4038.625561	4355.891062	2998.926548	1977.06889	2214.713634	2311.243142
ENSMUSG00000021676	Iqgap2	144.8790646	-2.077244926	0.640894618	-3.241164567	0.001190424	0.036418348	33.26387333	75.13912082	58.2548265	291.1665917	164.59074	246.8592349
ENSMUSG00000022299	Slc25a32	786.9927551	1.08168512	0.333767675	3.240832469	0.001191812	0.036418348	1043.898613	1249.051762	914.5209749	511.6894858	396.9541377	605.8415575
ENSMUSG00000024906	Mus81	727.7149117	1.89529496	0.58442254	3.243021667	0.001182692	0.036418348	858.9906112	848.3097844	1734.078603	609.0632312	200.8975209	114.9497201
ENSMUSG00000032067	Pts	159.5687718	3.133179751	0.965585518	3.244849568	0.001175127	0.036418348	432.4303532	213.438662	213.069023	12.41037932	82.29537001	3.768843281
ENSMUSG00000040943	Tet2	9182.449773	-0.738467791	0.227717409	-3.242913203	0.001183142	0.036418348	6929.647493	7082.678867	6635.464142	13428.03042	9011.343016	12007.53469
ENSMUSG00000040659	Efhd2	684.9287603	-1.247421043	0.386398904	-3.228324481	0.001245176	0.037946225	452.9756868	378.9625224	386.2374798	1374.688171	666.8345423	849.8741599
ENSMUSG00000026556	Vangl2	1465.080729	0.833937821	0.258581323	3.225050492	0.001259505	0.038290155	1696.45754	1907.880285	2026.948758	1180.895324	1032.322803	945.9796636
ENSMUSG00000024521	Pmaip1	2160.71873	-0.766949713	0.238105307	-3.221052572	0.001277207	0.038711481	1498.830998	1593.167156	1706.148206	2423.842546	3065.502533	2676.82094
ENSMUSG00000030232	Aebp2	6734.879834	-0.912196664	0.283243816	-3.220535149	0.001279515	0.038711481	5200.904429	4162.05391	4657.992086	6950.767064	12320.10098	7117.460537
ENSMUSG00000024590	Lmnb1	1444.247581	-1.404716353	0.436415208	-3.218761228	0.001287456	0.038772574	921.604961	799.3060099	655.1672953	3462.49583	950.0274332	1876.883954
ENSMUSG00000039936	Pik3cd	1477.396603	-1.66833229	0.518323596	-3.218707972	0.001287696	0.038772574	845.2937222	805.8398465	470.8266799	3902.586974	676.5163505	2163.316043
ENSMUSG00000040345	Arhgap9	131.4030012	-3.869705788	1.20374707	-3.214716685	0.001305733	0.039221858	19.56698431	14.15664595	16.75823776	427.6807642	1.21022603	309.0451491
ENSMUSG00000045930	Clec14a	12710.09662	1.05501886	0.328508179	3.211545184	0.001320232	0.039562954	13230.21644	16042.74678	22210.25111	8608.98467	4892.943837	11275.43689
ENSMUSG00000042842	Serpinb6b	1211.670811	1.172943265	0.365514945	3.209015886	0.001331901	0.039817839	1442.086744	1104.218384	2489.795324	708.3462658	681.3572546	844.220895
ENSMUSG00000022508	Bcl6	893.2532078	-1.034813902	0.322693125	-3.206804922	0.00134218	0.040030035	547.8755607	503.1054177	706.2400199	970.8735206	1407.492872	1223.931856
ENSMUSG00000021668	Polk	2681.71502	0.991538475	0.309379847	3.204922642	0.001350988	0.040088094	2185.632147	4144.630346	4375.496078	1845.32794	1792.34475	1746.858861
ENSMUSG00000033538	Casp4	2323.012538	-1.41333231	0.441025804	-3.204647662	0.001352279	0.040088094	635.9269901	1001.854944	2165.802728	3219.061467	4656.949762	2258.479336
ENSMUSG00000038729	Pakap	167698.2977	-1.044841391	0.326069766	-3.204349195	0.001353682	0.040088094	105841.7315	118206.9047	104434.1457	177998.252	358628.6998	141080.0528
ENSMUSG00000032745	Gpbp1	6471.574439	-0.638530666	0.199440309	-3.201612903	0.001366605	0.04018713	5337.87332	4616.155553	5232.560238	7407.087165	8230.747227	8005.023129
ENSMUSG00000056749	Nfil3	595.4130754	-1.573838411	0.491412815	-3.202680847	0.001361548	0.04018713	305.2449552	216.7055803	375.8633326	1053.927598	1234.43055	386.3064363
ENSMUSG00000089945	Pakap	51027.30346	-1.044240166	0.326126764	-3.20194563	0.001365028	0.04018713	32235.6283	35585.45203	32157.46224	54466.2909	108854.9905	42863.99685
ENSMUSG00000044921	Rassf9	1570.569404	1.330075946	0.416570041	3.192922717	0.001408406	0.041319819	1331.533282	2294.465617	3116.234212	720.7566451	594.2209805	1366.205689
ENSMUSG00000036158	Prickle1	8985.18374	1.238037593	0.387978473	3.190995578	0.001417835	0.041499686	7828.750422	12725.73574	17306.47154	5639.085434	2708.485854	7702.573456
ENSMUSG00000057388	Mrpl18	294.9989272	1.480316659	0.464246543	3.188643361	0.001429421	0.041731227	565.4858465	344.1153939	393.4195817	189.974268	148.8578016	128.1406716
ENSMUSG00000057561	Eif1a	1686.569457	-1.029154185	0.322816584	-3.188046204	0.001432376	0.041731227	792.4628645	964.8298703	1569.68827	2106.900551	2411.980477	2273.554709
ENSMUSG00000017119	Nbr1	26105.86855	0.605749912	0.190113442	3.186255034	0.001441275	0.041893499	28536.48992	31017.21128	34968.05812	20243.23796	20452.8199	21417.39416
ENSMUSG00000024436	Mrps18b	594.0034295	-1.124659358	0.35334862	-3.182860483	0.001458279	0.042192862	399.1664799	312.5351837	408.5817968	955.5992076	839.8968645	648.2410444
ENSMUSG00000042275	Pelo	481.2352142	1.274606048	0.400393837	3.183380788	0.00145566	0.042192862	653.5372759	560.8209743	828.3357522	339.8534644	301.3462813	203.5175372
ENSMUSG00000064147	Rab44	163.2537093	-2.213735872	0.696376894	-3.178933549	0.00147818	0.042670574	62.61434979	60.98247487	50.27471328	362.764934	89.55672618	353.3290576
ENSMUSG00000060227	Golm2	31974.52478	0.929647941	0.292560049	3.177631204	0.001484835	0.042764604	31586.98277	33818.04923	60397.4869	23621.72507	17830.26009	24592.64462
ENSMUSG00000002428	Hltf	2504.723371	0.893305257	0.281323192	3.175370121	0.001496455	0.042982505	2441.959642	3679.638975	3647.709753	1624.805046	1523.674571	2110.552237
ENSMUSG00000026832	Cytip	389.0694608	-2.684471405	0.84554745	-3.17483236	0.001499231	0.042982505	182.9513033	70.78322976	60.64886047	1269.677269	48.40904118	701.9470611
ENSMUSG00000028530	Jak1	23133.6172	-0.760332389	0.240049808	-3.167394285	0.001538116	0.043997115	16634.87171	16432.59903	18456.40585	23205.50004	37466.17742	26606.14914
ENSMUSG00000034686	Prr7	242.4486623	-1.784702791	0.563865645	-3.165120639	0.001550187	0.044241834	78.26793724	115.4311131	133.2678908	253.9354538	593.0107545	280.7788245
ENSMUSG00000055980	Irs1	728.7457523	1.457781531	0.460674458	3.164450524	0.001553761	0.044243514	464.7158773	1262.119435	1478.71498	464.9119022	344.9144184	357.0979009
ENSMUSG00000040328	Olfr56	2265.179833	-1.356820656	0.42892648	-3.163294222	0.001559946	0.044319366	1062.487248	1213.115661	1540.161851	1741.271683	5815.136072	2218.906482
ENSMUSG00000052557	Gan	1973.520674	-0.83696888	0.265149571	-3.156591493	0.001596248	0.045146916	1369.688902	1552.875164	1327.092828	2087.807659	3081.235471	2422.424019
ENSMUSG00000079419	Ms4a6c	65.68988623	-5.529550288	1.751683088	-3.156707013	0.001595616	0.045146916	1.956698431	6.533836593	0	311.2141276	0	74.4346548
ENSMUSG00000031024	Denn2b	28025.90829	1.099697778	0.348629001	3.15434968	0.001608562	0.045393193	19637.42545	37241.77961	57776.01971	14696.75305	17964.59518	20838.87671
ENSMUSG00000021360	Gcnt2	5980.735997	-0.955146457	0.302988014	-3.152423243	0.001619214	0.045591556	4676.50925	4031.377178	3502.471692	7349.808491	11063.88636	5260.36301
ENSMUSG00000095609	Gm21188	106.5916025	-5.046379782	1.602167532	-3.149720414	0.001634268	0.045912711	5.870095293	0	12.76818115	505.9616184	0	114.9497201
ENSMUSG00000038366	Lasp1	13919.41392	0.711370288	0.225914979	3.148840736	0.001639195	0.045948572	14538.26934	17080.53783	20231.18303	10352.16564	9286.064324	12028.26333
ENSMUSG00000016624	Phf21b	190.9631806	2.292693388	0.729280187	3.143775777	0.001667832	0.046134794	105.6617153	351.7382033	493.9690083	30.54862602	84.71582207	79.14570891
ENSMUSG00000021460	Auh	1920.989942	0.774749135	0.246308741	3.145439065	0.001658377	0.046134794	2593.60377	2161.61094	2519.321743	1510.247699	1239.271454	1501.884048
ENSMUSG00000022014	Epsti1	79.79397173	-4.526201384	1.439474639	-3.14434257	0.001664604	0.046134794	15.65358745	4.355891062	0	385.6764035	10.89203427	62.18591414
ENSMUSG00000030084	Plxna1	24074.7707	1.267464735	0.402870809	3.146082337	0.001654734	0.046134794	16764.01381	36443.56257	48848.66705	11796.54287	8812.865947	21782.97195
ENSMUSG00000046245	Pilra	221.850274	-2.768224353	0.880201447	-3.144989552	0.001660928	0.046134794	39.13396862	45.73685615	85.38721145	697.8451756	31.46587677	431.5325557
ENSMUSG00000073079	Srp54a	7773.917757	-0.894524236	0.284408096	-3.145213681	0.001659656	0.046134794	5730.191355	6546.904266	4037.937289	7466.275128	12625.07794	10237.12056
ENSMUSG00000033952	Aspm	454.2307643	-1.446612566	0.460302297	-3.142744618	0.001673718	0.046196084	354.162416	176.413588	201.0988531	766.5795841	444.1529528	782.9771917
ENSMUSG00000021367	Edn1	2428.781693	0.919918302	0.292781515	3.141995844	0.001678004	0.046213043	4007.318387	2666.894303	2859.274566	1955.112065	1817.759496	1266.331342
ENSMUSG00000025465	Echs1	609.0012949	1.245043663	0.396509526	3.140009458	0.001689424	0.04638226	994.9811521	914.7371231	660.7533746	462.0479685	240.8349799	380.6531714
ENSMUSG00000029534	St7	1949.415875	-1.47171938	0.468753233	-3.13964636	0.001691519	0.04638226	1428.389855	488.9487717	1181.854768	4211.891812	3060.661629	1324.748413
ENSMUSG00000022914	Brwd1	17769.74198	-0.830718301	0.26472625	-3.138027683	0.001700888	0.046537778	11835.09046	11092.27659	15443.1151	17464.26764	29600.91846	21182.78366
ENSMUSG00000030427	Lilra6	93.62726992	-4.081656985	1.301038813	-3.137229223	0.001705527	0.046563485	9.783492155	21.77945531	0	405.7239393	30.25565074	94.22108203
ENSMUSG00000021065	Fut8	2911.72831	0.726089263	0.231560736	3.135632045	0.001714842	0.046636439	3328.344031	4231.748167	3328.505224	2165.133869	2099.742161	2316.896407
ENSMUSG00000021948	Prkcd	5127.986025	-1.164093432	0.371262376	-3.135500679	0.00171561	0.046636439	3930.028799	3109.017246	2454.682826	9976.990328	7862.838514	3434.35844
ENSMUSG00000019122	Ccl9	124.8627577	-3.974108601	1.267917059	-3.134360069	0.001722294	0.046717218	35.22057176	0	9.576135863	436.2725653	19.36361647	248.7436566
ENSMUSG00000003680	Taf6l	321.5859332	1.673543353	0.534182013	3.132908472	0.001730834	0.046847909	622.230101	335.4036118	511.5252574	93.55516718	124.653281	242.1481808
ENSMUSG00000030595	Nfkbib	1630.683987	-0.93248429	0.297719534	-3.132089717	0.001735668	0.046877942	854.0988651	1159.755995	1349.437145	2076.351925	2543.895114	1800.564878
ENSMUSG00000038608	Dock10	893.8168551	-2.168804443	0.69491838	-3.120948451	0.001802696	0.048584005	639.8403869	152.4561872	183.542604	3033.860421	358.2269047	994.9746262
ENSMUSG00000038383	Pigu	545.9341029	1.052928357	0.337706944	3.117875943	0.001821595	0.04898844	823.7700394	733.967644	652.7732613	344.6266873	330.3917061	390.0752796
ENSMUSG00000003153	Slc2a3	538.9438308	-1.961608748	0.629621344	-3.115537247	0.001836102	0.049273293	255.3491452	321.2469658	84.58920012	1351.776701	274.7213087	945.9796636
ENSMUSG00000074358	Ccdc61	748.6470221	1.423437225	0.457036203	3.114495564	0.001842597	0.049342403	873.6658494	916.9150686	1481.907025	400.9507165	206.948651	611.4948224
ENSMUSG00000010609	Psen2	2950.629231	-0.753162883	0.241911124	-3.113386722	0.001849535	0.049395504	1979.200463	2138.742512	2473.835098	3107.368053	4103.876466	3900.752796
ENSMUSG00000032712	Resf1	12990.54642	-0.857607071	0.275664405	-3.111054798	0.001864203	0.049395504	11780.3029	9659.18843	6278.753081	15303.90699	19643.17869	15277.94845
ENSMUSG00000034675	Dbn1	4853.910355	-1.259362882	0.404652164	-3.112210913	0.001856918	0.049395504	2763.836534	2463.256396	3353.243575	4736.946322	12149.45911	3656.720194
ENSMUSG00000043668	Tox3	934.2968818	1.608901981	0.516899082	3.112603673	0.001854449	0.049395504	671.1475618	1088.972766	2461.864928	583.287828	240.8349799	559.6732273
ENSMUSG00000056708	Ier5	8614.068535	-1.025703951	0.329657807	-3.111420175	0.001861898	0.049395504	3605.216859	4961.35992	8456.525978	8849.555099	13141.84445	12669.9089
ENSMUSG00000034266	Batf	75.28473394	-3.64283147	1.171503892	-3.109534244	0.001873826	0.049546154	14.67523823	10.88972766	7.980113219	296.8944591	7.261356177	114.0075093
ENSMUSG00000020940	Efcab15	145.32009	-2.527123519	0.813473712	-3.106582895	0.001892632	0.049896204	35.22057176	27.22431914	66.23493972	74.46227592	194.8463908	473.9320426
ENSMUSG00000030847	Bag3	5988.613083	-0.722927164	0.232735766	-3.106214302	0.001894993	0.049896204	4925.9883	4275.307078	4354.747784	5965.573874	8660.377467	7749.683997
ENSMUSG00000026640	Plxna2	19476.92156	-1.188689855	0.38344755	-3.100006389	0.001935165	0.050741631	15013.74706	14549.76512	6071.270137	19505.29771	41231.1906	20490.25871
ENSMUSG00000059588	Calcrl	127063.6374	0.824596797	0.265987572	3.100132803	0.001934339	0.050741631	117434.1914	164626.5468	205196.6413	88828.72195	75509.63266	110786.0905
ENSMUSG00000033777	Tlr13	162.3900079	-2.916454844	0.941647686	-3.097182618	0.001953695	0.051121003	28.37212725	67.51631146	18.3542604	643.4304355	42.35791103	174.3090018
ENSMUSG00000004451	Ralb	4037.406454	-0.90811241	0.293551122	-3.093540933	0.001977833	0.051645232	2692.417041	2583.0434	3144.96262	5264.864765	7009.629163	3529.521733
ENSMUSG00000040128	Pnrc1	7838.474236	-0.789323735	0.25532055	-3.091501003	0.001991473	0.051893748	4830.110077	5270.628185	7136.615252	10458.13119	11399.11897	7936.241739
ENSMUSG00000026102	Inpp1	783.0881003	1.149468534	0.371968799	3.090228365	0.002000027	0.051949238	1047.81201	1161.933941	1029.434605	408.587873	349.7553225	701.0048503
ENSMUSG00000038217	Tlcd2	495.5243678	-1.260929752	0.408073617	-3.089956567	0.002001858	0.051949238	368.8376542	301.6454561	205.0889097	544.1474009	832.6355083	720.7912775
ENSMUSG00000043953	Ccrl2	2252.639323	-1.004215156	0.325229552	-3.087711897	0.002017039	0.052235503	1032.158422	1494.070634	1969.491943	2953.670278	3750.490465	2315.954196
ENSMUSG00000020901	Pik3r5	296.1647751	-2.71693855	0.880493915	-3.08569827	0.002030748	0.05248253	161.4276206	56.62658381	16.75823776	1096.886603	108.9203427	336.3692628
ENSMUSG00000015839	Nfe2l2	5355.677603	-0.975410527	0.316279461	-3.08401476	0.002042275	0.052653571	4549.323852	3825.561325	2458.672883	5819.513256	9668.49575	5812.49855
ENSMUSG00000027782	Kpna4	5744.578425	-0.675919768	0.219206098	-3.083489807	0.002045881	0.052653571	4350.718961	4074.936089	4842.332701	6783.704265	8138.770049	6277.008485
ENSMUSG00000029352	Crybb3	2623.956385	-1.011093433	0.328032484	-3.082296671	0.0020541	0.052653571	2179.762052	1177.17956	1863.356437	2588.04141	4561.341905	3374.056948
ENSMUSG00000031787	Katnb1	627.2362223	1.194892359	0.387608279	3.082731774	0.002051099	0.052653571	1234.67671	615.2696125	769.2829143	355.1277775	384.8518774	404.2084419
ENSMUSG00000026021	Sumo1	2689.008816	-0.739695162	0.240111279	-3.080634805	0.002065598	0.052747173	2092.688972	1793.538145	2156.226592	3465.359764	3763.802952	2862.436472
ENSMUSG00000028681	Ptch2	66.84577302	2.757130038	0.895010044	3.080557651	0.002066134	0.052747173	77.28958802	104.5413855	167.5823776	9.54644563	15.73293838	26.38190297
ENSMUSG00000020156	Pwwp3a	3383.569312	0.871630901	0.283192642	3.077872698	0.00208484	0.053021159	4069.932736	4242.637895	4815.200317	2233.868278	1747.566387	3192.210259
ENSMUSG00000033545	Znrf1	17115.50251	-0.785168464	0.255301888	-3.075451072	0.002101844	0.053021159	13417.08114	12302.12533	11989.3221	16655.68369	28952.2373	19376.56552
ENSMUSG00000036555	Iqce	1833.658703	1.216236937	0.395172435	3.077737286	0.002085787	0.053021159	1994.85405	2321.689936	3375.587892	1444.377224	548.2323914	1317.210727
ENSMUSG00000046519	Golph3l	1580.0916	0.858359684	0.279102659	3.07542639	0.002102018	0.053021159	1672.977158	2272.686162	2165.004716	1323.137364	966.9705976	1079.7736
ENSMUSG00000049734	Trex1	1026.865397	-1.401443092	0.45570102	-3.075356499	0.002102511	0.053021159	295.4614631	570.6217291	825.1437069	1262.040112	2228.02612	979.8992531
ENSMUSG00000050668	Gpatch11	380.8049319	1.383673962	0.449758488	3.076482157	0.002094588	0.053021159	427.5386072	619.6255036	604.0945707	177.5638887	297.7156033	158.2914178
ENSMUSG00000066026	Dhrs3	4835.347576	0.889128238	0.289165098	3.074811739	0.002106355	0.053021159	6402.317266	6497.900492	5940.39628	2887.799803	2490.645169	4793.026443
