# Supplementary material for: Transcriptomic Analysis Reveals Differential Expression of Genes between Lung Capillary and Post Capillary Venules in Abdominal Sepsis
Source: Int J Mol Sci. 2021 Sep 22;22(19):10181. doi: 10.3390/ijms221910181 (PMC8507973; doi:10.3390/ijms221910181)
Supplement: Supplementary file 1 [file ijms-22-10181-s001.zip › Supplementary material 3_Top500_Sham capEC_VS_Sham PCV.xls]

## Sheet: Top500_A_VS_C
								Sham capEC	Sham capEC	Sham capEC	Sham PCV	Sham PCV	Sham PCV
Gene_stable_ID	Gene_name	baseMean	log2FoldChange	lfcSE	stat	pvalue	padj	sc_1	sc_2	sc_3	sv_1	sv_2	sv_3
ENSMUSG00000031841	Cdh13	2349.848268	-5.367653108	0.232312129	-23.10535027	4.09E-118	6.53E-114	106.72521	114.7996432	111.9342388	4939.360973	4751.582271	4074.687271
ENSMUSG00000020758	Itgb4	23028.30265	-5.296469555	0.249288271	-21.24636483	3.56E-100	2.84E-96	1133.365062	1142.778266	1152.309321	32287.15427	46635.41227	55818.79672
ENSMUSG00000029082	Bst1	5209.171283	-5.278850431	0.252646131	-20.89424606	6.04E-97	3.21E-93	289.9525618	244.21015	250.702028	7930.429833	12440.23	10099.50312
ENSMUSG00000062329	Cytl1	2289.490786	-7.038906492	0.351213774	-20.04165845	2.39E-89	9.52E-86	44.39013161	38.61442543	21.46684032	4009.261478	5740.397687	3882.814155
ENSMUSG00000048612	Myof	30895.8911	-4.687012804	0.265340507	-17.66414352	7.92E-70	2.53E-66	2337.565441	1783.569001	2805.256026	44988.95353	66453.25892	67006.7437
ENSMUSG00000026185	Igfbp5	4940.408275	-3.826873047	0.227768256	-16.8016084	2.38E-63	6.32E-60	775.4105969	565.6491508	610.2716034	8801.117686	10304.55081	8585.449806
ENSMUSG00000026463	Atp2b4	9716.307757	-4.448822451	0.277661045	-16.02249406	8.90E-58	2.03E-54	678.1300957	935.0952752	939.174264	13582.73051	18587.90617	23574.81023
ENSMUSG00000026365	Cfh	19476.04095	-3.907703161	0.244923609	-15.95478352	2.64E-57	5.26E-54	3008.13977	1854.536054	2436.486376	41391.47619	34662.23545	33503.37185
ENSMUSG00000022665	Ccdc80	2283.956506	-4.569761533	0.301481612	-15.1576791	6.74E-52	1.20E-48	239.8956049	151.3268023	162.5346481	3511.432894	4377.737099	5260.81199
ENSMUSG00000041261	Car8	1192.544946	-4.553317471	0.305165092	-14.92083332	2.41E-50	3.85E-47	76.50214171	104.363312	111.1675659	2305.786302	1910.764214	2646.686138
ENSMUSG00000039405	Prss23	34287.31852	-3.815590225	0.256175083	-14.89446273	3.58E-50	5.19E-47	3613.545607	5007.351708	5020.940616	48223.81499	68192.80408	75665.45415
ENSMUSG00000028763	Hspg2	10973.73987	-3.187176471	0.22458504	-14.19140151	1.04E-45	1.38E-42	2609.573056	1881.670515	2022.483027	22534.42597	18600.06374	18194.2229
ENSMUSG00000001930	Vwf	631342.1322	-3.779515641	0.267138567	-14.14814674	1.92E-45	2.35E-42	63037.76477	91193.70562	102891.3323	929740.9762	1178955.704	1422233.31
ENSMUSG00000021903	Galnt15	1623.047756	-3.685154623	0.261556476	-14.08932663	4.42E-45	5.04E-42	230.450896	229.5992863	242.2686265	2452.266729	3535.825614	3047.875382
ENSMUSG00000032702	Kank1	1541.251036	-4.153974795	0.299917217	-13.85040457	1.26E-43	1.35E-40	145.4485163	162.8067667	183.2348156	2463.534455	2508.511238	3783.970428
ENSMUSG00000010609	Psen2	8895.236753	-2.891642559	0.213588966	-13.53835179	9.28E-42	9.26E-39	1910.664601	2049.695447	2376.685893	13423.95802	15861.57186	17748.8447
ENSMUSG00000039116	Adgrg6	10797.23648	-3.547731115	0.26560216	-13.35731275	1.07E-40	1.01E-37	1422.373153	1425.602841	2254.018234	16969.19409	20188.65244	22523.57813
ENSMUSG00000032172	Olfm2	3082.535562	-5.096362438	0.383380154	-13.29323489	2.53E-40	2.25E-37	83.11343791	208.7266239	233.068552	5185.202249	5795.106736	6989.995772
ENSMUSG00000024421	Lama3	1946.838916	-3.094719396	0.239978908	-12.89579749	4.75E-38	3.99E-35	456.1794376	352.7479944	414.7700219	3109.892143	3663.480063	3683.963834
ENSMUSG00000021186	Fbln5	6408.691476	-4.512508542	0.354493028	-12.72947049	4.06E-37	3.24E-34	466.5686174	378.8388224	767.4395414	9206.755791	10413.96891	17218.57718
ENSMUSG00000037852	Cpe	4347.638794	-6.244198811	0.500573038	-12.47410135	1.03E-35	7.85E-33	138.8372201	28.17809423	171.7347226	7467.428763	8619.714705	9659.939258
ENSMUSG00000006205	Htra1	1921.98321	-5.660081722	0.461599568	-12.26188697	1.45E-34	1.05E-31	56.66825312	35.48352607	130.3343877	3314.759873	3108.284522	4886.368697
ENSMUSG00000048218	Amigo2	11365.12161	-3.209512038	0.262394068	-12.23164863	2.11E-34	1.46E-31	2549.12692	2448.363299	1656.013396	16353.56656	23608.98117	21574.67835
ENSMUSG00000055368	Slc6a2	71957.699	-4.513937395	0.369184451	-12.22678092	2.24E-34	1.49E-31	3393.483891	8559.878847	6151.783097	90356.91237	147179.501	176104.6348
ENSMUSG00000050556	Kcnb1	2937.549925	-3.453757833	0.283493004	-12.18286797	3.84E-34	2.45E-31	622.4063134	365.2715919	486.0705987	5804.927133	5849.815786	4496.808127
ENSMUSG00000040488	Ltbp4	155384.6934	-2.943136518	0.242216496	-12.15085088	5.68E-34	3.48E-31	30617.85716	31311.08085	45344.86681	249603.672	252259.3752	323171.3084
ENSMUSG00000050295	Foxc1	1053.559584	-5.13276057	0.422630958	-12.14478135	6.11E-34	3.61E-31	77.4466126	70.96705213	27.60022327	1754.692108	2331.213392	2059.438116
ENSMUSG00000030551	Nr2f2	5875.414561	-3.03489486	0.250595765	-12.11071888	9.27E-34	5.28E-31	1297.702996	1563.362413	973.6745431	10043.64047	9681.475519	11692.63142
ENSMUSG00000039899	Fgl2	1492.473138	-5.238262384	0.435098483	-12.03925683	2.21E-33	1.18E-30	125.6146278	35.48352607	69.76723104	2529.092128	2893.500846	3301.380469
ENSMUSG00000050370	Ch25h	1251.015971	-4.875199079	0.404917266	-12.03998815	2.19E-33	1.18E-30	124.6701569	74.09795149	49.06706359	2226.912226	3047.496689	1983.851736
ENSMUSG00000038156	Spon1	3287.919447	-2.70461917	0.224996643	-12.020709	2.77E-33	1.42E-30	830.1899082	851.6046256	941.4742826	5584.694323	4900.512462	6619.041081
ENSMUSG00000029322	Plac8	1340.225543	-4.21711586	0.356826253	-11.81840132	3.14E-32	1.56E-29	164.3379341	77.22885085	167.9013582	2687.864619	2434.552708	2509.467788
ENSMUSG00000042190	Cmklr1	2357.314702	-3.015577671	0.25891706	-11.64688675	2.38E-31	1.15E-28	495.8472148	565.6491508	495.2706731	3305.540825	4235.898822	5045.681526
ENSMUSG00000022816	Fstl1	7941.015548	-3.033653474	0.262319316	-11.56473536	6.22E-31	2.92E-28	1492.263999	1915.066774	1777.914382	10756.58017	13589.12004	18115.14792
ENSMUSG00000026890	Lhx6	5325.205967	-3.89335105	0.339830182	-11.45675474	2.18E-30	9.92E-28	364.5657617	849.5173594	800.4064748	9059.251026	9461.626191	11415.86899
ENSMUSG00000005672	Kit	32052.94863	2.910817529	0.254646443	11.43081952	2.93E-30	1.30E-27	49507.27487	50749.79134	69489.69546	9324.554736	7229.699593	6016.675782
ENSMUSG00000033192	Lpcat2	1101.545268	-4.135886387	0.363353946	-11.38252779	5.11E-30	2.20E-27	112.3920354	84.53428269	157.9346109	1529.337605	2342.357828	2382.715245
ENSMUSG00000035000	Dpp4	5052.95834	2.683794753	0.238063748	11.27342897	1.78E-29	7.45E-27	7874.998242	7863.775556	10495.75157	1528.313267	1155.981956	1398.929448
ENSMUSG00000041731	Pgm5	1463.161688	-5.451207972	0.495944963	-10.9915583	4.20E-28	1.72E-25	88.78026322	20.87266239	85.86736128	2061.993704	3004.945206	3516.510932
ENSMUSG00000031748	Gnao1	4853.840357	3.258376084	0.297604177	10.94869071	6.74E-28	2.69E-25	7316.815949	12470.37215	6580.353231	878.8825622	898.6467963	977.9714597
ENSMUSG00000029675	Eln	26324.31633	-2.402520552	0.230141461	-10.43932087	1.64E-25	6.38E-23	9095.254626	8839.572523	7187.558143	48429.70706	49742.68366	34651.12195
ENSMUSG00000024810	Il33	453.0841555	-4.096925787	0.39489842	-10.37463201	3.23E-25	1.23E-22	51.94589869	35.48352607	62.10050235	763.1322947	929.0407128	876.8019984
ENSMUSG00000022346	Myc	2105.794277	-3.287376832	0.317177481	-10.36447109	3.60E-25	1.34E-22	478.8467389	244.21015	450.0369739	4044.088992	3881.303131	3536.279678
ENSMUSG00000032625	Thsd7a	2814.964252	-3.538928476	0.343286716	-10.30895841	6.42E-25	2.33E-22	531.7371084	252.5592149	552.7711382	4385.193763	5331.092945	5836.431339
ENSMUSG00000031375	Bgn	15503.4417	-3.569642771	0.358693971	-9.951778002	2.48E-23	8.78E-21	1781.27209	1901.499544	3542.028653	20843.24286	24268.52915	40684.07787
ENSMUSG00000022533	Atp13a3	19390.59782	-3.07808535	0.314546058	-9.785801702	1.30E-22	4.49E-20	2650.185304	5160.765776	4507.269794	26816.16153	44623.335	32585.86949
ENSMUSG00000040265	Dnm3	4861.622105	-3.179494664	0.325610543	-9.764716569	1.60E-22	5.42E-20	1047.418212	1122.949237	729.8725709	5778.294328	8605.530877	11885.66741
ENSMUSG00000020614	Fam20a	525.5260679	-4.788541393	0.493974807	-9.693898009	3.20E-22	1.06E-19	52.89036958	14.61086367	42.16700777	1053.020133	1025.288115	965.1799186
ENSMUSG00000025969	Nrp2	13901.93969	-3.468998209	0.358903308	-9.665550938	4.22E-22	1.38E-19	2036.279229	1702.165618	3169.425639	15454.19722	25113.48003	35936.09039
ENSMUSG00000020689	Itgb3	1658.835485	-3.086032427	0.324298936	-9.516011581	1.80E-21	5.74E-19	301.2862124	425.8023128	322.0026048	3699.911206	3153.875397	2050.135177
ENSMUSG00000028978	Nos3	9021.756094	-2.062314224	0.217599676	-9.477561078	2.60E-21	8.14E-19	3601.267486	3063.063206	3791.964008	13255.96648	17223.21932	13195.05607
ENSMUSG00000038115	Ano2	779.0028717	-4.005193748	0.426145753	-9.398647585	5.53E-21	1.70E-18	58.55719489	87.66518205	127.2676962	991.5598137	1844.910728	1564.056615
ENSMUSG00000030217	Art4	213.2432539	-4.948891034	0.526907245	-9.392338176	5.87E-21	1.77E-18	17.00047594	12.52359744	10.73342016	441.4899584	440.7117885	357.0002832
ENSMUSG00000039115	Itga9	4080.415681	-2.355923167	0.251555192	-9.365432498	7.57E-21	2.24E-18	1558.376961	1131.298302	1311.010605	5486.357812	7874.050621	7121.399785
ENSMUSG00000027204	Fbn1	7088.464245	-2.717561428	0.290783773	-9.345643343	9.13E-21	2.65E-18	1979.610976	1376.552085	2255.551579	10169.63412	10763.49895	15985.93776
ENSMUSG00000042066	Tmcc2	22682.10747	1.726605502	0.185302282	9.317777859	1.19E-20	3.33E-18	30879.4756	39245.82346	34387.57817	10130.70925	10669.2778	10779.78054
ENSMUSG00000056220	Pla2g4a	1223.505894	-4.164031311	0.446896465	-9.317664459	1.19E-20	3.33E-18	121.8367442	175.3303641	91.23407136	1435.098449	1811.47742	3706.058314
ENSMUSG00000052609	Plekhg3	730.2394854	-3.301959267	0.357471886	-9.236976096	2.54E-20	6.98E-18	171.8937011	103.3196788	128.0343691	1548.80004	1375.831285	1053.557839
ENSMUSG00000025582	Nptx1	1020.126019	2.836160572	0.308239237	9.201166586	3.54E-20	9.58E-18	1403.483736	2188.498652	1777.147709	283.7418062	241.1250705	226.7591375
ENSMUSG00000064080	Fbln2	6449.270219	-4.392963436	0.477953338	-9.191197308	3.88E-20	1.03E-17	846.2459133	169.0685654	742.1393368	11664.14421	11139.37038	14134.6529
ENSMUSG00000019997	Ccn2	5648.710125	-2.695630334	0.293571029	-9.182208298	4.22E-20	1.10E-17	1595.211325	1294.105068	1642.213284	6682.785356	9687.554303	12990.39141
ENSMUSG00000026399	Cd55	1366.133916	-4.189102248	0.456444977	-9.177671921	4.41E-20	1.13E-17	179.4494682	68.87978589	177.1014326	1748.546076	3790.121381	2232.705354
ENSMUSG00000060961	Slc4a4	773.3047304	-4.429345018	0.483532637	-9.160384796	5.17E-20	1.31E-17	98.22497208	72.01068525	36.03362482	1188.232835	1063.787076	2181.53919
ENSMUSG00000025083	Afap1l2	3312.417921	-3.301514237	0.361667662	-9.128585662	6.94E-20	1.73E-17	472.2354427	467.5476376	889.3405275	4010.285817	6857.880681	7177.217419
ENSMUSG00000017969	Ptgis	2181.052491	-2.601798876	0.286032927	-9.096151622	9.36E-20	2.30E-17	736.6872906	469.6349038	644.0052096	3571.868874	3173.124877	4490.99379
ENSMUSG00000025314	Ptprj	18378.567	-2.290344194	0.252249968	-9.079660996	1.09E-19	2.63E-17	6748.244476	6952.683843	5016.340579	30729.13518	37018.7771	23806.22084
ENSMUSG00000021684	Pde8b	4916.009426	3.422445131	0.379844356	9.010125006	2.06E-19	4.90E-17	9474.931922	12470.37215	5033.974055	695.5259437	659.5479869	1161.704504
ENSMUSG00000040723	Rcsd1	5929.799809	2.18669521	0.243142034	8.993489001	2.40E-19	5.62E-17	10154.00649	10685.75951	8332.200736	2459.4371	2277.517473	1669.877546
ENSMUSG00000036622	Atp13a2	17636.1357	1.654680064	0.185461682	8.921951142	4.58E-19	1.06E-16	26943.86542	29798.85646	23567.52398	8758.095462	8546.769305	8201.703574
ENSMUSG00000027463	Slc52a3	622.110283	-3.607455089	0.40728768	-8.857265428	8.20E-19	1.87E-16	136.0038075	87.66518205	59.80048375	1104.237065	1270.465708	1074.489452
ENSMUSG00000026110	Mgat4a	1484.871775	-5.879266609	0.666303389	-8.823708103	1.11E-18	2.47E-16	9.444708853	34.43989295	104.2675101	3682.497449	3554.061963	1524.519125
ENSMUSG00000037095	Lrg1	2065.360355	-2.662978008	0.301818619	-8.823107113	1.11E-18	2.47E-16	652.6293818	617.8308068	420.136732	4434.362018	3379.803509	2887.399684
ENSMUSG00000038764	Ptpn3	369.0542308	-3.974970105	0.454488032	-8.746039114	2.21E-18	4.83E-16	61.39060755	30.26536047	40.63366203	686.3068959	572.4187598	823.3100993
ENSMUSG00000019966	Kitl	13970.11718	1.979346394	0.227777682	8.689817098	3.63E-18	7.83E-16	21568.88161	26669.00074	18626.31734	6508.647786	5196.346582	5251.509051
ENSMUSG00000068699	Flnc	813.099643	-3.555956947	0.409352222	-8.686790379	3.73E-18	7.93E-16	114.2809771	186.8103284	82.03399694	1231.255058	1872.265253	1391.952244
ENSMUSG00000015766	Eps8	1963.543433	-3.607854449	0.416162038	-8.669350203	4.35E-18	9.13E-16	401.4001263	142.9777374	348.0694823	2629.477316	3717.175982	4542.159954
ENSMUSG00000047907	Tshz2	1474.050829	-3.193124612	0.369956754	-8.631075341	6.08E-18	1.26E-15	415.5671896	207.6829908	248.4020094	2022.044496	2539.918285	3410.690002
ENSMUSG00000031626	Sorbs2	9665.618245	-4.517229818	0.523962788	-8.621279832	6.62E-18	1.35E-15	289.0080909	1408.904711	729.105898	8732.486996	21725.57148	25108.63229
ENSMUSG00000059456	Ptk2b	7006.460865	-2.64631363	0.309177569	-8.559203178	1.14E-17	2.30E-15	1788.827857	1460.042734	2539.987214	8895.356841	11775.61636	15578.93418
ENSMUSG00000024027	Glp1r	2588.772696	3.048556434	0.356620721	8.548455687	1.25E-17	2.49E-15	3629.601612	3323.971486	6903.889182	636.114302	428.5542219	610.5053702
ENSMUSG00000030029	Lrig1	1185.625291	-3.612150723	0.422618456	-8.547072833	1.26E-17	2.49E-15	204.0057112	81.40338333	251.4687009	2083.504815	2242.057903	2251.311232
ENSMUSG00000024664	Fads3	726.2182763	-3.34085145	0.392574722	-8.510103329	1.74E-17	3.38E-15	117.1143898	85.57791581	187.8348528	1198.476221	1490.315037	1277.991242
ENSMUSG00000036103	Colec12	1210.81935	-2.529681187	0.298045165	-8.487576653	2.11E-17	4.06E-15	429.7342528	327.7007996	315.102549	2317.054028	1632.153313	2243.17116
ENSMUSG00000022371	Col14a1	2602.374475	-4.157659261	0.496486157	-8.374169557	5.56E-17	1.06E-14	489.2359186	107.4942113	231.5352063	4886.095363	3372.711595	6527.174558
ENSMUSG00000053198	Prx	40874.12865	2.821567576	0.342234814	8.244536969	1.66E-16	3.08E-14	70047.62768	95084.36989	49721.03555	14575.31466	8818.288292	6998.135844
ENSMUSG00000029638	Glcci1	2696.812976	1.692233311	0.206895778	8.179158244	2.86E-16	5.24E-14	4089.558934	4102.521793	4165.333695	1347.005325	1348.47676	1127.981351
ENSMUSG00000037685	Atp8a1	30419.3741	2.013316444	0.24669191	8.161258483	3.32E-16	6.01E-14	51377.32722	57837.10386	37067.86652	14286.45116	10971.19071	10976.30512
ENSMUSG00000028713	Cyp4b1	39480.34676	1.594999994	0.196243001	8.127678364	4.38E-16	7.84E-14	55855.06369	67147.35492	54967.37799	18019.1412	18759.12523	22134.01756
ENSMUSG00000063455	D630045J12Rik	3507.445919	2.839668164	0.349435955	8.126433821	4.42E-16	7.84E-14	4346.455014	8776.954536	5341.409875	736.4994897	690.9550339	1152.401566
ENSMUSG00000004633	Chn2	3652.474518	-3.418649715	0.420938594	-8.121492688	4.60E-16	8.08E-14	631.8510223	417.4532478	824.1733337	3221.545056	9661.212909	7158.611541
ENSMUSG00000029101	Rgs12	30409.32403	2.038268361	0.251571142	8.102154907	5.40E-16	9.37E-14	38122.62282	60709.1822	47901.72083	13590.92522	12322.70686	9808.786282
ENSMUSG00000037999	Arap2	8447.454075	2.237754562	0.277148628	8.074203999	6.79E-16	1.17E-13	9858.387101	15158.77106	16800.86924	2503.483662	2824.607969	3538.605413
ENSMUSG00000037138	Aff3	16082.56311	2.383180709	0.295700302	8.059446305	7.66E-16	1.30E-13	27784.44451	32936.01762	20253.96384	6900.969489	4723.214616	3896.768563
ENSMUSG00000025776	Crispld1	823.4893468	-3.737254832	0.464487276	-8.045978921	8.56E-16	1.44E-13	195.5054733	83.49064957	65.9338667	1493.485753	1314.030321	1788.490018
ENSMUSG00000016024	Lbp	9718.171331	-2.107058087	0.26214805	-8.037664559	9.16E-16	1.52E-13	3866.663805	2916.954569	4200.600647	14159.43317	20021.4859	13143.8899
ENSMUSG00000016918	Sulf1	19352.24038	-2.787892811	0.347084036	-8.032327976	9.56E-16	1.57E-13	3770.327774	3433.552964	7481.193852	26726.01973	31237.8542	43464.49376
ENSMUSG00000041734	Kirrel	1092.089028	-3.268037191	0.407872159	-8.012405656	1.12E-15	1.83E-13	256.8960808	103.3196788	255.3020652	1738.30269	1875.304645	2323.409009
ENSMUSG00000045725	Prr15	241.8264443	-3.883486596	0.486310631	-7.98560909	1.40E-15	2.25E-13	35.88989364	30.26536047	26.06687753	487.5851977	533.919799	337.2315378
ENSMUSG00000052821	Cysltr1	181.2361554	-6.571480863	0.823971485	-7.975374129	1.52E-15	2.42E-13	0	4.174532478	6.900055817	290.9121768	390.0552611	395.3749064
ENSMUSG00000018411	Mapt	11426.04131	1.998045982	0.251165715	7.955090442	1.79E-15	2.83E-13	15460.04392	20588.79418	18781.95193	5406.459398	4879.236721	3439.761686
ENSMUSG00000024087	Cyp1b1	144.1321647	-7.624607322	0.960238612	-7.940325692	2.02E-15	3.15E-13	0	1.04363312	3.066691474	231.500535	353.5825614	275.5995671
ENSMUSG00000022306	Zfpm2	1271.025345	-4.728648371	0.596402305	-7.928621887	2.22E-15	3.43E-13	26.44518479	114.7996432	135.7010977	1214.86564	2170.125634	3964.214871
ENSMUSG00000003500	Impdh1	30978.39924	1.414276319	0.179049391	7.89880554	2.82E-15	4.28E-13	41792.83668	43898.33991	49467.26683	16736.66921	15824.08603	18151.19681
ENSMUSG00000006219	Fblim1	1460.74058	-2.52592009	0.319737914	-7.899970507	2.79E-15	4.28E-13	296.563858	547.9073878	452.3369925	2637.672025	2120.482238	2709.480976
ENSMUSG00000029168	Dpysl5	1326.200287	3.110173134	0.394566655	7.882503745	3.21E-15	4.83E-13	2683.241785	3112.113963	1336.31081	255.060324	349.5300392	220.9448007
ENSMUSG00000044534	Ackr2	5878.599886	2.051119646	0.26031392	7.87940824	3.29E-15	4.91E-13	9837.608742	10348.66601	8228.699898	2678.645571	1661.534099	2516.444993
ENSMUSG00000038173	Enpp6	686.4550141	-4.392719775	0.557970462	-7.872674411	3.47E-15	5.13E-13	92.55814676	16.69812991	77.43395973	1455.585222	1214.743527	1261.711098
ENSMUSG00000029120	Ppp2r2c	529.3855998	-3.801965498	0.485533176	-7.830495804	4.86E-15	7.11E-13	61.39060755	59.48708782	91.23407136	513.1936639	1048.590117	1402.41805
ENSMUSG00000030934	Oat	1391.547832	-2.501212452	0.319465546	-7.829365266	4.90E-15	7.11E-13	361.7323491	322.482634	568.1045956	2082.480477	2374.778005	2639.708934
ENSMUSG00000037605	Adgrl3	111766.4493	1.730993548	0.221412138	7.817970426	5.37E-15	7.72E-13	150877.335	178278.6277	186195.7062	60639.82377	41450.21012	53156.9933
ENSMUSG00000040212	Emp3	1104.298518	-3.312105623	0.425167308	-7.790123002	6.69E-15	9.54E-13	271.0631441	96.014247	238.4352621	2414.366199	1747.650196	1858.26206
ENSMUSG00000028633	Ctps	2600.065231	-2.683581558	0.345113726	-7.775933995	7.49E-15	1.06E-12	453.346025	703.4087226	943.7743012	3557.528133	4179.163512	5763.170695
ENSMUSG00000037706	Cd81	8614.348815	-2.450529874	0.315600732	-7.764652071	8.19E-15	1.15E-12	3029.8626	1828.445226	3134.158687	11889.49872	12008.63639	19795.49127
ENSMUSG00000030020	Prickle2	28822.50206	1.850603384	0.23925248	7.734939193	1.03E-14	1.44E-12	37039.31471	48896.29892	49457.30008	11857.74422	10369.39116	15314.96329
ENSMUSG00000032359	Ctsh	5072.258642	-4.224430724	0.548118969	-7.707141996	1.29E-14	1.77E-12	1085.197047	174.286731	285.96898	8051.301793	10571.00414	10265.79316
ENSMUSG00000006800	Sulf2	3158.903716	-3.036220135	0.396352392	-7.660405734	1.85E-14	2.53E-12	1088.974931	546.8637547	423.9700963	7185.735634	5623.887674	4083.99021
ENSMUSG00000039954	Stk32a	544.5401255	-3.171670623	0.415043347	-7.641781633	2.14E-14	2.90E-12	91.61367588	128.3668737	106.5675287	771.3270039	1404.19894	765.1667307
ENSMUSG00000032085	Tagln	854.0690561	-2.339716194	0.307231336	-7.615486837	2.63E-14	3.52E-12	340.9539896	269.2573449	235.3685707	1322.421198	1319.095974	1637.31726
ENSMUSG00000028226	Mmp16	486.468042	-4.063512823	0.53549549	-7.588323148	3.24E-14	4.31E-12	39.66777718	60.53072094	64.40052096	449.6846676	804.4256553	1500.09891
ENSMUSG00000020486	Septin4	23660.12294	1.516026672	0.199879237	7.584713139	3.33E-14	4.39E-12	37506.8278	36481.23933	31195.15235	11271.82251	11381.50858	14124.1871
ENSMUSG00000037185	Krt80	14643.91652	1.860830165	0.245780165	7.5711161	3.70E-14	4.84E-12	19631.77182	30040.97935	19222.78883	5905.31232	6387.788107	6674.858714
ENSMUSG00000031257	Nox1	534.3949552	-3.928688596	0.520962955	-7.541205299	4.66E-14	6.04E-12	38.7233063	50.09438974	108.1008745	641.2359952	1034.40629	1333.808876
ENSMUSG00000038725	Pkhd1l1	696.164457	-3.102745857	0.411915139	-7.532488037	4.98E-14	6.41E-12	167.1713467	81.40338333	186.3015071	1461.731254	1211.704136	1068.675115
ENSMUSG00000051669	AU021092	1181.261426	-4.247028605	0.564171403	-7.527904787	5.16E-14	6.58E-12	29.27859745	195.1593934	130.3343877	1731.132319	2516.616282	2485.047574
ENSMUSG00000038816	Ctnnal1	2621.281213	-3.790231919	0.505583342	-7.496750006	6.54E-14	8.29E-12	132.2259239	345.4425626	581.9047073	3025.896374	4534.772334	7107.445377
ENSMUSG00000005125	Ndrg1	5803.624981	-2.278281905	0.305487598	-7.457854005	8.79E-14	1.09E-11	1277.869108	2708.227945	1965.749235	8769.363187	9431.232274	10669.30814
ENSMUSG00000030671	Pde3b	328.9719387	-3.646758808	0.488988515	-7.45775963	8.80E-14	1.09E-11	32.1120101	39.65805855	73.60059538	694.5016051	533.919799	600.0395639
ENSMUSG00000031548	Sfrp1	404.9508518	-5.73574864	0.768898638	-7.459694104	8.67E-14	1.09E-11	13.22259239	1.04363312	29.90024187	866.5904984	549.1167572	969.8313881
ENSMUSG00000052512	Nav2	2660.061412	-2.121401453	0.284923854	-7.445503159	9.66E-14	1.19E-11	1295.814055	821.3392651	865.5736686	5135.009655	4010.983841	3831.64799
ENSMUSG00000026888	Grb14	1489.980071	1.821923394	0.245599406	7.418272805	1.19E-13	1.45E-11	2491.514196	2140.491528	2336.818903	750.8402309	587.615718	632.5998503
ENSMUSG00000075014	Gm10800	63305.21914	4.392212815	0.593105868	7.405444886	1.31E-13	1.58E-11	129757.0771	212878.1965	19929.66122	4380.07207	4811.356974	8074.95103
ENSMUSG00000019817	Plagl1	843.1922763	-2.890254684	0.391339676	-7.385539624	1.52E-13	1.82E-11	128.4480404	229.5992863	243.0352993	1066.336535	1796.280462	1595.454034
ENSMUSG00000044337	Ackr3	4282.300914	-2.268265266	0.307865617	-7.367712207	1.74E-13	2.07E-11	1397.81691	1011.280493	2006.382897	5936.04248	7132.43906	8209.843645
ENSMUSG00000027901	Dennd2d	297.6912131	-4.316742826	0.586595087	-7.358982243	1.85E-13	2.19E-11	28.33412656	13.56723055	42.93368064	814.3492272	474.1450966	412.817917
ENSMUSG00000096385	Gm11168	738.9213932	5.15636976	0.705264132	7.311260453	2.65E-13	3.11E-11	1107.864349	2940.958131	263.7354668	31.75449817	41.53835248	47.67756225
ENSMUSG00000033032	Afap1l1	31764.85589	1.317970539	0.180600423	7.297715673	2.93E-13	3.41E-11	39494.93901	47841.18584	48692.16056	18480.09359	18053.98637	18026.77
ENSMUSG00000090231	Cfb	1932.233163	-3.743722804	0.515049928	-7.268659996	3.63E-13	4.20E-11	527.9592249	121.0614419	156.4012652	2973.655103	4171.058467	3643.263476
ENSMUSG00000009687	Fxyd5	23852.29702	-1.547049085	0.213561655	-7.244039593	4.36E-13	5.00E-11	11694.4385	12214.68203	12578.80175	28790.06211	35552.7772	42283.02051
ENSMUSG00000020121	Srgap1	4741.010879	1.478728629	0.204983095	7.213905281	5.44E-13	6.20E-11	6101.281919	7665.485264	7167.624648	2474.80218	2341.344697	2695.526568
ENSMUSG00000024665	Fads2	430.9432201	-3.800786893	0.528129756	-7.196691437	6.17E-13	6.98E-11	33.05648099	49.05075662	90.46739849	504.9989547	882.4367076	1025.649022
ENSMUSG00000026193	Fn1	57908.17776	-2.760412311	0.383901988	-7.190409012	6.46E-13	7.26E-11	21276.09563	9056.648212	14349.81608	140578.1877	59161.75837	103026.5605
ENSMUSG00000034810	Scn7a	13687.70566	3.054609551	0.427339074	7.147976248	8.81E-13	9.83E-11	26019.22842	19196.5876	28087.82721	4889.168379	1239.058661	2694.363701
ENSMUSG00000026582	Sele	938.7280487	-6.170351154	0.863482016	-7.14589423	8.94E-13	9.91E-11	6.611296197	18.78539615	51.36708219	195.6486823	1713.203757	3646.752078
ENSMUSG00000020599	Rgs9	4650.308512	3.023856888	0.423802729	7.135057621	9.67E-13	1.06E-10	8292.454373	8095.462109	8459.468432	1789.519623	764.913564	500.0329699
ENSMUSG00000026594	Ralgps2	1624.999306	-2.328025611	0.326675616	-7.126413774	1.03E-12	1.13E-10	578.0161818	635.5725698	406.3366203	1920.63497	3259.240974	2950.194522
ENSMUSG00000037936	Scarb1	18008.45649	1.492766042	0.209672843	7.119501122	1.08E-12	1.18E-10	28970.69994	25504.30618	25247.30424	7875.115545	9467.704974	10985.60806
ENSMUSG00000022754	Tmem45a	522.2784212	-4.611491229	0.649503136	-7.100029194	1.25E-12	1.34E-10	57.61272401	8.349064957	56.73379227	804.1058407	764.913564	1441.955541
ENSMUSG00000053580	Tanc2	2516.851887	-1.757490475	0.248449155	-7.073843639	1.51E-12	1.61E-10	1083.308105	1254.44701	1109.375641	3100.673095	4544.90364	4008.403831
ENSMUSG00000047963	Stbd1	336.0955826	-4.158824847	0.588523968	-7.066534363	1.59E-12	1.69E-10	39.66777718	17.74176303	49.06706359	747.7672149	326.2280366	836.1016404
ENSMUSG00000033768	Nrxn2	1193.474213	2.890135109	0.410468736	7.041060266	1.91E-12	2.02E-10	1423.317624	3122.550294	1764.114271	221.2571485	390.0552611	239.5506786
ENSMUSG00000028630	Dyrk2	1987.18065	1.746952709	0.249228649	7.009437777	2.39E-12	2.51E-10	2677.57496	3585.923399	2922.556975	906.5397057	809.4913081	1020.997552
ENSMUSG00000032036	Kirrel3	663.2691097	-3.282841562	0.468767677	-7.003131246	2.50E-12	2.61E-10	162.4489923	82.44701645	125.7343504	1163.648707	1755.75524	689.5803515
ENSMUSG00000053641	Dennd4a	5262.084046	-2.026324134	0.290374942	-6.978302328	2.99E-12	3.10E-10	2003.222748	1849.317888	2369.785837	5627.716546	10541.62335	9180.837901
ENSMUSG00000052920	Prkg1	2754.675504	-1.5943675	0.228789946	-6.968695654	3.20E-12	3.29E-10	1507.375533	1368.20302	1236.643337	3647.669935	4743.477227	4024.683974
ENSMUSG00000021215	Net1	2700.697814	-2.144508169	0.308381772	-6.954069153	3.55E-12	3.63E-10	1088.03046	1194.959922	706.8723848	4496.846676	5338.184859	3379.292583
ENSMUSG00000030218	Mgp	3566.231669	-2.681620001	0.38627983	-6.942169363	3.86E-12	3.92E-10	1461.09646	541.6455891	882.4404717	8040.034068	4984.602298	5487.571128
ENSMUSG00000037010	Apln	776.9079161	2.727753285	0.39404189	6.922495689	4.44E-12	4.48E-10	1402.539265	1536.227952	1110.908987	205.8920688	125.628188	280.2510366
ENSMUSG00000033082	Clec1a	11892.38927	1.822099799	0.263789562	6.907399147	4.94E-12	4.95E-10	12926.02854	20889.36052	21808.00975	5818.243535	4647.229825	5265.46346
ENSMUSG00000061778	Mospd2	4804.809417	1.633703776	0.236676204	6.902695529	5.10E-12	5.09E-10	5906.720917	8198.781788	7697.395601	2107.064604	2698.979781	2219.913813
ENSMUSG00000032402	Smad3	1020.793878	-3.657520646	0.53175085	-6.878260081	6.06E-12	6.01E-10	52.89036958	269.2573449	128.0343691	1805.909041	1590.614961	2278.057181
ENSMUSG00000001435	Col18a1	3063.794915	-2.464191435	0.358476261	-6.874071452	6.24E-12	6.15E-10	1310.925589	966.4042688	543.5710638	4063.551427	5374.657559	6123.65958
ENSMUSG00000001120	Pcbp3	8109.043777	1.744082104	0.254205823	6.860905405	6.84E-12	6.66E-10	12359.34601	12565.34276	12544.30148	4849.219172	2819.542316	3516.510932
ENSMUSG00000026042	Col5a2	4130.816169	-2.323016967	0.338592161	-6.860811427	6.85E-12	6.66E-10	1661.324287	819.2519989	1646.813322	6554.743025	5495.220094	8607.544286
ENSMUSG00000073490	Ifi207	576.7852321	-2.486078975	0.362513904	-6.857885849	6.99E-12	6.76E-10	220.0617163	158.6322342	145.667845	877.8582235	1194.480916	864.0104573
ENSMUSG00000031538	Plat	8898.765566	-2.110284783	0.307887151	-6.854085257	7.18E-12	6.90E-10	3220.645719	3720.552071	3099.658408	13625.75273	20373.0422	9352.942272
ENSMUSG00000038903	Ccdc68	1125.817814	3.032776691	0.442870149	6.848004315	7.49E-12	7.16E-10	2182.672216	2333.563655	1503.445495	408.7111216	159.0614961	167.4529015
ENSMUSG00000020473	Aebp1	1052.500689	-2.87021957	0.420701444	-6.822461893	8.95E-12	8.50E-10	376.8438833	141.9341043	240.7352807	2116.283652	1372.791893	2066.41532
ENSMUSG00000059895	Ptp4a3	9629.849096	2.653474062	0.393267707	6.747246251	1.51E-11	1.42E-09	15966.28032	20035.66863	13853.01206	3352.660403	1154.968825	3416.504339
ENSMUSG00000052727	Map1b	3565.690549	-1.786151932	0.266083812	-6.712741814	1.91E-11	1.79E-09	1811.495158	1742.86731	1255.043486	5372.656222	4573.271295	6638.809826
ENSMUSG00000025746	Il6	281.0741984	-2.962848959	0.44377827	-6.676417388	2.45E-11	2.29E-09	62.33507843	56.35618846	72.83392251	578.7513376	544.0511044	372.117559
ENSMUSG00000110195	Pde2a	2849.724328	-4.222022419	0.635704014	-6.641490888	3.11E-11	2.88E-09	659.240678	111.6687438	98.90080005	7753.219246	4899.499332	3575.817168
ENSMUSG00000030103	Bhlhe40	9154.923475	-2.224624735	0.335784664	-6.625152874	3.47E-11	3.20E-09	2321.509436	2964.961693	4393.80221	10188.07222	15030.80481	20030.39048
ENSMUSG00000030084	Plxna1	19458.89675	2.389333505	0.361157854	6.61575951	3.70E-11	3.39E-09	16183.50862	34926.22598	46930.3463	5626.692208	5989.627802	7096.97957
ENSMUSG00000030930	Chst15	10793.2158	-1.200349114	0.181567542	-6.611033547	3.82E-11	3.48E-09	6174.006178	7060.178054	6402.485125	16258.30306	14818.0474	14046.27498
ENSMUSG00000037348	Paqr7	1424.228251	2.143108413	0.324722189	6.599821282	4.12E-11	3.73E-09	2315.842611	2629.955461	2021.716354	536.7534529	359.6613446	681.4402799
ENSMUSG00000039007	Cpq	1693.891046	-2.334077409	0.354732206	-6.579829439	4.71E-11	4.25E-09	628.0731388	563.5618846	490.6706359	4223.348256	2152.902415	2104.789943
ENSMUSG00000049133	Flg2	116.7004018	10.21844562	1.554075862	6.575255349	4.86E-11	4.35E-09	323.0090428	323.5262671	53.6671008	0	0	0
ENSMUSG00000005836	Gata6	1648.922495	-2.014845226	0.306543023	-6.572797531	4.94E-11	4.40E-09	503.4029819	754.5467455	704.5723662	2133.697409	3333.199504	2464.115961
ENSMUSG00000046562	Unc119b	1423.558128	1.764629409	0.26870028	6.567277899	5.12E-11	4.54E-09	2506.62573	2270.945668	1821.614736	557.2402259	684.8762506	700.0461579
ENSMUSG00000047793	Sned1	3421.528482	-1.772905308	0.27024362	-6.560396525	5.37E-11	4.73E-09	1438.429158	1418.29741	1790.181148	4567.526043	6852.815029	4461.922106
ENSMUSG00000027215	Cd82	4077.550318	-1.570104788	0.239793236	-6.547744268	5.84E-11	5.12E-09	2319.620494	1786.699901	2056.983306	6184.956772	5020.061867	7096.97957
ENSMUSG00000038151	Prdm1	1840.759358	3.021566496	0.46167971	6.544724465	5.96E-11	5.20E-09	1701.936535	5478.030245	2653.454798	432.2709105	261.3876815	517.4759805
ENSMUSG00000060487	Samd5	4614.191908	-3.135711052	0.480729502	-6.522818008	6.90E-11	5.98E-09	415.5671896	1032.153155	1380.011163	4218.226563	8029.059595	12610.13378
ENSMUSG00000031520	Vegfc	3180.701597	-2.183012931	0.334790284	-6.520538487	7.01E-11	6.04E-09	1237.25686	863.0845899	1343.210866	3255.348231	5943.023796	6442.28524
ENSMUSG00000095891	Gm10717	1561.295098	4.003653735	0.614852404	6.511568803	7.44E-11	6.38E-09	2900.470089	5335.052507	582.6713801	224.3301645	183.3766292	141.8698194
ENSMUSG00000002985	Apoe	16173.49664	-2.517094237	0.387341667	-6.498382313	8.12E-11	6.93E-09	7255.425341	2523.504883	4652.170967	35228.03053	19184.64006	28197.20803
ENSMUSG00000053626	Tll1	1702.599942	-2.811101453	0.433223727	-6.488798458	8.65E-11	7.34E-09	379.6772959	328.7444327	565.0379041	1516.021203	2847.909971	4578.208843
ENSMUSG00000041482	Piezo2	19544.03472	1.445462473	0.223077699	6.479636835	9.19E-11	7.76E-09	27710.77578	28309.592	29750.74067	12702.82361	8288.421016	10501.85524
ENSMUSG00000034390	Cmip	13974.74411	-1.403856345	0.216750543	-6.476829669	9.37E-11	7.87E-09	8052.558768	7197.937626	7746.462664	21463.99208	23234.12286	16153.39066
ENSMUSG00000031377	Bmx	1549.368394	-2.410056728	0.373275002	-6.456517893	1.07E-10	8.95E-09	300.3417415	710.7141545	461.5370669	2512.70271	3138.678439	2172.236251
ENSMUSG00000020333	Acsl6	138.3171823	10.46380212	1.624759598	6.440215604	1.19E-10	9.92E-09	35.88989364	585.4781801	208.5350203	0	0	0
ENSMUSG00000027955	Gask1b	6098.034404	-2.259479641	0.351023295	-6.436836739	1.22E-10	1.01E-08	2200.617163	1596.758673	2523.12041	6676.639324	8379.602765	15211.46809
ENSMUSG00000023868	Pde10a	1024.592642	-2.749503737	0.429575435	-6.400514346	1.55E-10	1.27E-08	181.33841	404.9296504	210.068366	1538.556653	1332.266671	2480.396104
ENSMUSG00000026159	Agfg1	12405.34924	1.085636093	0.170044697	6.384416047	1.72E-10	1.41E-08	15796.27556	17680.18868	17116.73846	8034.912375	7627.859898	8176.120492
ENSMUSG00000022987	Zfp641	1914.835174	3.096409671	0.48539829	6.379111212	1.78E-10	1.45E-08	3216.867835	3286.400694	3783.530606	665.8201229	399.173436	137.2183499
ENSMUSG00000074607	Tox2	3361.134443	1.656245952	0.259897301	6.372693924	1.86E-10	1.50E-08	5709.326502	5882.959895	3717.59674	1539.580992	1654.442185	1662.900342
ENSMUSG00000043079	Synpo	13869.43721	-2.216109251	0.347917145	-6.369646571	1.89E-10	1.53E-08	7462.264465	4254.892229	3021.457775	22531.35296	27541.95396	18404.70189
ENSMUSG00000038178	Slc43a2	1479.500888	-2.426923985	0.381538277	-6.360892554	2.01E-10	1.61E-08	351.3431693	405.9732835	634.0384623	3581.087922	1930.013694	1974.548797
ENSMUSG00000024521	Pmaip1	1000.923525	1.727623356	0.272129421	6.34853575	2.17E-10	1.73E-08	1446.929396	1526.835254	1639.146593	541.8751461	443.7511802	407.0035801
ENSMUSG00000069763	Tmem100	9814.42425	1.207331998	0.190248454	6.346080462	2.21E-10	1.75E-08	12189.34125	14426.14061	14475.55043	5418.751461	6205.424608	6171.337142
ENSMUSG00000024270	Slc39a6	2509.361563	1.312461176	0.207063038	6.338461884	2.32E-10	1.83E-08	3345.315876	3494.083684	3894.698172	1526.264589	1382.923198	1412.883857
ENSMUSG00000000805	Car4	13120.55489	3.202342162	0.507046406	6.315678658	2.69E-10	2.10E-08	23291.5965	29971.05593	17746.17689	4566.501704	746.6772141	2401.321123
ENSMUSG00000023959	Clic5	12482.8316	1.297503698	0.205438811	6.315767157	2.69E-10	2.10E-08	18499.35123	19944.87255	14794.48634	7762.438294	7060.506791	6835.334412
ENSMUSG00000022296	Baalc	92.8330207	-8.24306296	1.309618734	-6.29424637	3.09E-10	2.40E-08	1.888941771	0	0	172.0888933	201.6129791	181.40731
ENSMUSG00000040170	Fmo2	18864.07568	-1.225715174	0.194757198	-6.293555201	3.10E-10	2.40E-08	11617.93636	11215.92514	11066.92286	30912.4918	23686.99222	24684.1857
ENSMUSG00000029126	Nsg1	3629.703868	1.316594283	0.209777373	6.276150113	3.47E-10	2.68E-08	5760.32793	5268.259988	4511.103159	1975.949257	2198.49329	2064.089585
ENSMUSG00000020029	Nudt4	1233.824426	-1.517574645	0.242443962	-6.259486253	3.86E-10	2.95E-08	602.5724249	710.7141545	603.3715476	1730.107981	1856.055164	1900.125286
ENSMUSG00000041991	Hrnr	175.2683566	10.80546969	1.726004763	6.260393899	3.84E-10	2.95E-08	687.5748045	354.8352607	9.200074423	0	0	0
ENSMUSG00000020032	Nuak1	1320.698323	-3.000298376	0.479490599	-6.257262143	3.92E-10	2.98E-08	176.6160556	348.5734619	354.9695382	1054.044471	2509.524368	3480.462044
ENSMUSG00000031740	Mmp2	1598.967106	-2.313575197	0.370915363	-6.23747472	4.45E-10	3.36E-08	710.2421058	477.9839688	418.6033862	2370.319637	1848.963251	3767.690285
ENSMUSG00000032202	Rab27a	6499.518714	-1.327143211	0.213110192	-6.227497616	4.74E-10	3.57E-08	3677.769628	4009.638446	3426.26105	7728.635118	10126.23983	10028.56821
ENSMUSG00000020844	Nxn	1927.328252	-1.559878131	0.251140567	-6.211175481	5.26E-10	3.92E-08	1045.52927	1032.153155	851.773557	2945.997959	3282.542976	2405.972592
ENSMUSG00000039239	Tgfb2	2159.065304	-3.233657483	0.520592678	-6.211492437	5.25E-10	3.92E-08	346.6208149	455.0240401	443.136918	1112.431775	4178.150381	6419.027893
ENSMUSG00000027962	Vcam1	12858.50796	-5.927664014	0.955113526	-6.206240256	5.43E-10	4.03E-08	188.8941771	302.6536047	755.1727755	5762.929248	20113.68078	50027.7172
ENSMUSG00000028487	Bnc2	380.5760772	-2.80222204	0.451746646	-6.203083218	5.54E-10	4.09E-08	98.22497208	114.7996432	73.60059538	583.8730308	487.3157937	925.642428
ENSMUSG00000070469	Adamtsl3	641.3353517	-2.750514685	0.444429904	-6.18886052	6.06E-10	4.46E-08	213.4504201	132.5414062	151.801228	622.7978995	1499.433211	1227.987945
ENSMUSG00000018604	Tbx3	29722.95232	1.605438813	0.259732605	6.181121587	6.36E-10	4.66E-08	35590.49637	58495.63635	40139.92471	13255.96648	13516.17464	17339.51538
ENSMUSG00000009376	Met	269.6383979	-3.087588914	0.49969904	-6.178897036	6.46E-10	4.70E-08	65.16849109	33.39625983	71.30057678	546.9968394	395.1209138	505.8473068
ENSMUSG00000032232	Cgnl1	12192.39899	-1.790446403	0.289788442	-6.178460372	6.47E-10	4.70E-08	5173.81151	6637.506641	4594.670501	25064.54244	18243.44178	13440.42108
ENSMUSG00000025504	Eps8l2	1515.489909	-2.9183074	0.472952439	-6.170403531	6.81E-10	4.92E-08	604.4613666	147.1522699	310.5025118	2277.10482	3061.680517	2692.037966
ENSMUSG00000022206	Npr3	36238.75551	1.3237737	0.214572612	6.169350717	6.86E-10	4.93E-08	42793.97582	58067.74677	54504.30757	19503.40791	23652.54578	18910.5492
ENSMUSG00000063856	Gpx1	3312.711694	-1.729057916	0.280634886	-6.16123655	7.22E-10	5.17E-08	1513.042358	1097.902042	1994.116131	4799.026578	5016.009345	5456.173709
ENSMUSG00000039202	Abhd2	10790.6019	1.223383137	0.199961494	6.118093611	9.47E-10	6.75E-08	14101.89479	15791.21273	15436.19154	5923.750416	5955.181363	7535.38057
ENSMUSG00000001053	N4bp3	1760.528866	1.629111497	0.266932264	6.103089505	1.04E-09	7.38E-08	2636.962712	2832.420287	2513.153663	1036.630714	670.692423	873.3133963
ENSMUSG00000045319	Proser2	314.6680891	-3.124577459	0.513405617	-6.085982229	1.16E-09	8.18E-08	79.33555437	79.31611709	36.03362482	443.5386357	741.6115614	508.1730415
ENSMUSG00000019820	Utrn	119010.3575	-1.315000996	0.216142781	-6.083945953	1.17E-09	8.24E-08	62169.79603	65510.93818	77036.82318	136814.7675	188585.1334	183944.6866
ENSMUSG00000075015	Gm10801	1998.04108	4.062569016	0.670521512	6.058819801	1.37E-09	9.60E-08	4301.120412	6385.991059	624.071715	278.620113	97.26053264	301.1826493
ENSMUSG00000026678	Rgs5	551.8398209	-2.746616412	0.453705936	-6.053736995	1.42E-09	9.86E-08	183.2273518	79.31611709	166.3680125	939.3185426	718.3095587	1224.499343
ENSMUSG00000021219	Rgs6	3897.077741	3.017679578	0.499355305	6.043151135	1.51E-09	1.04E-07	4255.785809	13088.20295	3468.428057	849.1767413	544.0511044	1176.82178
ENSMUSG00000021895	Arhgef3	15858.74677	1.241029426	0.205296204	6.045067581	1.49E-09	1.04E-07	21989.17115	24269.6882	20605.10002	9682.048925	7934.838454	10671.63387
ENSMUSG00000023249	Parp3	1017.50097	-2.351674215	0.389103193	-6.043831709	1.50E-09	1.04E-07	210.6170074	397.6242186	391.7698358	1168.7704	1936.092478	2000.13188
ENSMUSG00000027007	Itprid2	9251.683894	-1.165843938	0.192979684	-6.041278109	1.53E-09	1.04E-07	5545.933039	5916.356155	5651.145714	11233.92198	12735.05099	14427.69548
ENSMUSG00000091987	Gm10352	84.18124796	9.747010088	1.613276471	6.04174812	1.52E-09	1.04E-07	128.4480404	321.4390008	55.20044654	0	0	0
ENSMUSG00000066026	Dhrs3	4311.114341	1.224681805	0.202787269	6.039244042	1.55E-09	1.05E-07	6180.617474	6227.358825	5707.112834	2670.450862	2254.21547	2826.930581
ENSMUSG00000021763	Cspg4b	705.7380069	3.027354032	0.50264503	6.022846841	1.71E-09	1.16E-07	816.9673158	1185.567224	1769.480981	254.0359853	116.5100131	91.86652238
ENSMUSG00000022885	St6gal1	2681.771623	-2.760240107	0.458568668	-6.019251427	1.75E-09	1.18E-07	763.1324754	279.6936761	1025.808298	3315.784212	4376.723969	6329.487105
ENSMUSG00000035275	Raver2	2750.462119	1.597983089	0.265533652	6.018005927	1.77E-09	1.18E-07	3759.938595	4091.041829	4553.270166	1146.23495	1197.520308	1754.766864
ENSMUSG00000060227	Golm2	23674.57436	2.517628083	0.418959465	6.009240252	1.86E-09	1.24E-07	30493.187	32410.02653	58025.63606	6321.193813	3517.589264	11279.81351
ENSMUSG00000026109	Tmeff2	307.3571349	3.733940466	0.621634817	6.006646291	1.89E-09	1.26E-07	466.5686174	794.204804	454.6370111	20.48677301	78.01105222	30.23455167
ENSMUSG00000041481	Serpina3g	3465.037315	-1.561284841	0.262075857	-5.95737761	2.56E-09	1.70E-07	2112.781371	1710.514683	1439.044974	4746.785307	6254.054875	4527.042679
ENSMUSG00000029552	Tes	611.0004059	-2.528316961	0.424603069	-5.954542354	2.61E-09	1.72E-07	220.0617163	151.3268023	170.2013768	1553.921733	798.3468721	772.1439349
ENSMUSG00000055799	Tcf7l1	2062.898206	-1.950934144	0.328296718	-5.942594118	2.81E-09	1.84E-07	665.8519742	1017.542292	860.2069585	2194.133389	3519.615525	4120.039098
ENSMUSG00000027221	Chst1	583.9711202	4.442654788	0.747914559	5.940056565	2.85E-09	1.86E-07	788.6331893	1623.893134	936.8742454	8.194709204	33.43330809	112.7981351
ENSMUSG00000026875	Traf1	328.3034055	-2.690573779	0.453381358	-5.934460536	2.95E-09	1.91E-07	64.2240202	109.5814776	90.46739849	534.7047756	441.7249191	729.1178422
ENSMUSG00000039936	Pik3cd	2355.507259	-2.567319083	0.432534287	-5.935527328	2.93E-09	1.91E-07	816.0228449	772.2885085	452.3369925	1958.5355	4024.154538	6109.705172
ENSMUSG00000041729	Coro2b	5919.539136	1.249966076	0.211414375	5.912398714	3.37E-09	2.18E-07	7575.600971	9897.816506	7531.027588	3654.840305	3411.210556	3446.73889
ENSMUSG00000030605	Mfge8	13256.10659	-1.239870978	0.210904613	-5.878823415	4.13E-09	2.66E-07	8661.74249	7095.66158	7901.330584	15633.45648	19119.79971	21124.64868
ENSMUSG00000031788	Kifc3	4427.729221	1.549138893	0.263851549	5.871251846	4.33E-09	2.77E-07	5318.315555	7204.199425	7278.025541	1918.586292	2829.673621	2017.57489
ENSMUSG00000004891	Nes	26505.52341	0.952538721	0.16252077	5.861027603	4.60E-09	2.92E-07	33152.81702	37032.27762	34668.18044	17893.14755	18123.89238	18162.82548
ENSMUSG00000079037	Prnp	258.6847185	-2.74097932	0.467643983	-5.861252195	4.59E-09	2.92E-07	52.89036958	66.79251965	82.03399694	447.6359903	351.5563003	551.1991343
ENSMUSG00000038843	Gcnt1	325.5649077	-4.860826729	0.829577396	-5.859401124	4.65E-09	2.94E-07	7.555767083	12.52359744	44.46702638	216.1354553	421.4623081	1251.245292
ENSMUSG00000030852	Tacc2	14216.03056	-1.800950853	0.307488823	-5.85696364	4.71E-09	2.97E-07	6823.802147	8102.767541	4094.799791	26423.83983	22749.84646	17101.12757
ENSMUSG00000020020	Usp44	58.39289657	9.220137687	1.575918803	5.850642604	4.90E-09	3.08E-07	119.0033316	103.3196788	128.0343691	0	0	0
ENSMUSG00000054966	Lmntd1	351.8316295	3.681922413	0.630619981	5.838575565	5.26E-09	3.29E-07	968.0826575	703.4087226	286.7356528	57.36296443	23.30200261	72.09777705
ENSMUSG00000055639	Dach1	5455.940998	1.620500827	0.278240664	5.824097759	5.74E-09	3.58E-07	7619.046632	8553.617048	8529.235663	3450.996914	1841.871337	2740.878395
ENSMUSG00000024534	Sncaip	2380.924773	-2.683880254	0.461031604	-5.821466966	5.83E-09	3.62E-07	433.5121364	379.8824555	1109.375641	2587.479431	4317.962397	5457.336576
ENSMUSG00000032487	Ptgs2	5062.052171	-7.084630755	1.220031959	-5.806922272	6.36E-09	3.94E-07	66.11296197	6.261798718	149.5012094	3005.409601	7551.875107	19593.15235
ENSMUSG00000027360	Hdc	1022.631691	-2.836832552	0.489287135	-5.797889112	6.72E-09	4.14E-07	355.1210529	248.3846825	150.2678822	2644.842396	1866.18647	870.9876615
ENSMUSG00000031503	Col4a2	50237.4345	1.249043344	0.215515991	5.795594751	6.81E-09	4.18E-07	78037.85137	69825.3175	64299.32014	35828.29298	25311.04049	28122.78452
ENSMUSG00000045038	Prkce	10560.71474	1.171330318	0.202273153	5.790834333	7.00E-09	4.28E-07	13844.99871	16841.10765	13195.20674	6283.293283	7136.491582	6063.190477
ENSMUSG00000017417	Plxdc1	520.3762137	2.307953807	0.399400775	5.778541129	7.54E-09	4.59E-07	625.2397261	1134.429201	837.9734454	200.7703755	137.7857546	186.0587795
ENSMUSG00000033965	Slc16a2	2555.665033	-1.660185001	0.288107704	-5.76237629	8.29E-09	5.03E-07	1533.820718	965.3606356	1186.042928	3373.147176	3481.116564	4794.502174
ENSMUSG00000045333	Zfp423	2048.220978	-2.11596761	0.36741222	-5.759110605	8.46E-09	5.11E-07	497.7361566	831.7755963	973.6745431	2346.759848	3112.337044	4527.042679
ENSMUSG00000095547	Gm10719	414.8411877	4.277557999	0.743037238	5.756855487	8.57E-09	5.16E-07	748.9654121	1480.915397	137.2344435	47.11957793	44.57774412	30.23455167
ENSMUSG00000028782	Adgrb2	94.89901819	9.91995512	1.726569438	5.74547128	9.17E-09	5.50E-07	60.44613666	467.5476376	41.4003349	0	0	0
ENSMUSG00000029380	Cxcl1	117.5989323	-4.575970003	0.79652184	-5.74493978	9.20E-09	5.50E-07	3.777883541	18.78539615	6.133382949	206.9164074	226.9412428	243.0392807
ENSMUSG00000019891	Dcbld1	612.9123498	2.549755594	0.444457338	5.736783663	9.65E-09	5.75E-07	930.3038221	1311.846831	898.540602	104.4825424	167.1665405	265.1337608
ENSMUSG00000034488	Edil3	3129.233117	2.407843712	0.420455267	5.726753598	1.02E-08	6.07E-07	6627.352202	5468.637547	3702.263282	1347.005325	449.8299634	1180.310382
ENSMUSG00000095852	Gm10256	70.59857309	9.493118236	1.658816731	5.722825229	1.05E-08	6.19E-07	121.8367442	258.8210137	42.93368064	0	0	0
ENSMUSG00000102692	Dchs2	56.11937039	9.162782053	1.604094448	5.712121292	1.12E-08	6.57E-07	79.33555437	126.2796075	131.1010605	0	0	0
ENSMUSG00000028776	Tinagl1	51649.47641	-1.356139276	0.237670038	-5.705974917	1.16E-08	6.79E-07	31919.33804	32665.71664	22465.81507	64474.94768	86948.88992	71422.15111
ENSMUSG00000022995	Enah	2802.660426	-2.069805405	0.362805457	-5.705000751	1.16E-08	6.80E-07	1228.756622	1444.388238	562.7378855	4662.789537	4072.784804	4844.505471
ENSMUSG00000031636	Pdlim3	905.6313024	-3.113845575	0.545917263	-5.703878201	1.17E-08	6.82E-07	306.0085669	64.70525342	191.6682171	1055.06881	1692.941146	2123.395821
ENSMUSG00000017491	Rarb	422.3440511	-2.85642344	0.5017258	-5.693196243	1.25E-08	7.24E-07	154.8932252	87.66518205	65.16719383	963.9026702	774.0317389	488.4042962
ENSMUSG00000041890	Git2	46360.215	0.976783296	0.171620987	5.691514259	1.26E-08	7.28E-07	57117.82126	65691.48671	61634.36525	33455.92467	29830.61586	30431.07625
ENSMUSG00000003644	Rps6ka1	13269.34187	1.298254858	0.228242334	5.688054598	1.28E-08	7.40E-07	15954.94667	22872.26345	17773.77711	7807.509195	6690.714141	8516.840631
ENSMUSG00000040268	Plekha1	5089.465844	1.199373	0.21179975	5.662768715	1.49E-08	8.55E-07	6350.622233	7162.4541	7760.262776	3445.87522	3117.402697	2700.178037
ENSMUSG00000028803	Nipal3	6196.065098	1.846172745	0.32614265	5.660629616	1.51E-08	8.63E-07	6917.304764	12771.98212	9397.10935	3123.208546	1808.438029	3158.347782
ENSMUSG00000016346	Kcnq2	59.26997005	9.241883285	1.637427415	5.644148375	1.66E-08	9.45E-07	160.5600505	53.2252891	141.8344807	0	0	0
ENSMUSG00000040118	Cacna2d1	1198.155482	-3.179090541	0.56329696	-5.643720399	1.66E-08	9.45E-07	56.66825312	383.0133549	275.2355598	2055.847672	2152.902415	2265.26564
ENSMUSG00000032380	Dapk2	159.5742644	-3.249794517	0.576456303	-5.637538353	1.72E-08	9.76E-07	39.66777718	19.82902927	31.43358761	329.8370455	232.0068956	304.6712514
ENSMUSG00000029228	Lnx1	76.62962054	9.611460425	1.707466131	5.629078229	1.81E-08	1.02E-06	45.3346025	345.4425626	69.00055817	0	0	0
ENSMUSG00000020044	Timp3	34854.33377	-1.416571477	0.25227717	-5.615139397	1.96E-08	1.10E-06	17224.31554	23922.15837	15844.82817	48414.34198	61114.06093	42606.29764
ENSMUSG00000096201	Gm10715	199.6336583	5.133648023	0.914063089	5.616295074	1.95E-08	1.10E-06	312.619863	795.2484371	56.73379227	13.31640246	7.091913838	12.79154109
ENSMUSG00000037736	Limch1	51477.30857	-1.341106909	0.239277792	-5.60481146	2.08E-08	1.16E-06	27193.20573	30674.46465	29543.73899	95749.03102	59956.05272	65747.35834
ENSMUSG00000057604	Lmcd1	633.2340303	-2.02832251	0.362445488	-5.596213994	2.19E-08	1.22E-06	333.3982225	207.6829908	207.0016745	928.0508174	937.1457572	1186.124719
ENSMUSG00000019846	Lama4	3365.394114	-2.52588371	0.451618399	-5.59296016	2.23E-08	1.24E-06	1052.140566	436.238644	1498.078785	4144.47418	4751.582271	8309.850239
ENSMUSG00000029672	Fam3c	9369.852147	-1.555012671	0.278438591	-5.584759877	2.34E-08	1.29E-06	4235.951921	3962.674955	6075.115811	15103.8734	10415.99517	16425.50163
ENSMUSG00000024150	Mcfd2	4801.089884	-1.250641034	0.224301424	-5.575715974	2.47E-08	1.35E-06	3187.589238	2679.006218	2657.288162	6474.84461	5870.078397	7937.73268
ENSMUSG00000025427	Rnf165	253.7831198	-3.157672011	0.566231563	-5.576644292	2.45E-08	1.35E-06	54.77931135	63.6616203	35.26695195	449.6846676	255.3088982	663.9972693
ENSMUSG00000038515	Grtp1	2558.947499	1.422657677	0.255145522	5.575867715	2.46E-08	1.35E-06	3431.262726	3756.035597	3995.132318	1731.132319	1145.85065	1294.271385
ENSMUSG00000015133	Lrrk1	3490.459007	-1.355049096	0.244248813	-5.547822656	2.89E-08	1.58E-06	1932.387431	1730.343712	2222.584646	4021.553542	5419.235303	5616.649406
ENSMUSG00000053062	Jam2	7203.32345	-1.437492575	0.259227696	-5.545289331	2.93E-08	1.59E-06	3488.87545	3699.679409	4465.102787	7822.874274	10834.41808	12908.99069
ENSMUSG00000039747	Orai2	385.0738611	2.080870252	0.375522619	5.541264757	3.00E-08	1.62E-06	672.4632704	697.1469239	499.1040374	135.2127019	144.8776684	161.6385647
ENSMUSG00000035783	Acta2	497.1151897	-3.350054358	0.604842137	-5.538725151	3.05E-08	1.64E-06	132.2259239	36.52715919	97.36745431	1259.93654	404.2390888	1052.394972
ENSMUSG00000022122	Ednrb	8582.981897	2.253613326	0.407006544	5.537044452	3.08E-08	1.65E-06	14469.29396	18672.68378	9429.309611	4920.922877	2009.037877	1996.643277
ENSMUSG00000048578	Mlec	5801.625238	2.531022866	0.457057259	5.537649427	3.07E-08	1.65E-06	12311.17799	8650.674928	8714.003824	3117.062514	1248.176835	768.6553328
ENSMUSG00000032548	Slco2a1	42519.84245	0.908091721	0.164338958	5.525723967	3.28E-08	1.75E-06	55402.66213	57473.91953	53553.63322	30830.5447	27586.5317	30271.76342
ENSMUSG00000057123	Gja5	2857.897927	-2.377057981	0.430931094	-5.516097616	3.47E-08	1.84E-06	649.7959691	855.7791581	1261.943542	2250.472015	5188.241538	6941.155343
ENSMUSG00000046711	Hmga1	5288.602058	-1.505446224	0.273151069	-5.5114052	3.56E-08	1.89E-06	2894.803264	3456.512892	1915.148826	8443.623497	7760.58	7260.94387
ENSMUSG00000030220	Arhgdib	884.7075158	-2.287258021	0.41623775	-5.49507588	3.91E-08	2.06E-06	152.0598125	395.5369523	354.9695382	1639.96618	1350.503021	1415.209592
ENSMUSG00000024085	Man2a1	8974.855317	-1.088114647	0.198063646	-5.493762577	3.93E-08	2.07E-06	5719.715682	4987.522679	6518.252729	11535.07754	12480.75522	12607.80805
ENSMUSG00000026580	Selp	5008.258409	-5.654732646	1.029608149	-5.492121108	3.97E-08	2.08E-06	41.55671896	340.224397	203.1683102	2266.861434	10759.44642	16438.29317
ENSMUSG00000042751	Nmnat2	305.5925807	-3.878533894	0.706859511	-5.486993998	4.09E-08	2.14E-06	11.33365062	43.83259102	61.33382949	928.0508174	302.9260339	486.0785614
ENSMUSG00000032060	Cryab	1562.765053	-1.660818241	0.302974184	-5.481715377	4.21E-08	2.20E-06	998.3057258	558.343719	696.1389647	2229.985242	2514.590021	2379.226643
ENSMUSG00000020773	Trim47	3648.603372	-1.695082315	0.309943922	-5.468996793	4.53E-08	2.35E-06	1349.648895	1784.612635	2030.916429	3773.663589	5911.616749	7041.161937
ENSMUSG00000091028	Gm10722	885.6767832	4.26118733	0.779288939	5.468045438	4.55E-08	2.36E-06	1916.331426	2839.725718	294.4023815	21.51111166	85.10296606	156.9870952
ENSMUSG00000054423	Cadps	52.70911581	9.072082233	1.661216216	5.461108642	4.73E-08	2.44E-06	167.1713467	79.31611709	69.76723104	0	0	0
ENSMUSG00000003534	Ddr1	750.1539967	-1.740516056	0.318766165	-5.460165624	4.76E-08	2.45E-06	267.2852606	370.4897575	398.6698917	1039.70373	1131.666822	1293.108518
ENSMUSG00000034663	Bmp2k	1385.326774	1.449994659	0.265835548	5.454479925	4.91E-08	2.52E-06	1969.221796	2158.233291	1957.315833	867.614837	596.7338929	762.8409959
ENSMUSG00000053279	Aldh1a1	2476.266642	-2.077200551	0.381166297	-5.449591345	5.05E-08	2.58E-06	1274.091224	613.6562743	958.3410857	5689.176865	2731.399958	3590.934444
ENSMUSG00000032332	Col12a1	1602.17983	2.002370156	0.367855618	5.44335891	5.23E-08	2.67E-06	2604.850702	2558.988409	2529.253793	964.9270088	391.0683916	563.9906753
ENSMUSG00000107705	Gm45062	968.2311506	1.683594374	0.309430229	5.440949907	5.30E-08	2.69E-06	1289.202758	1558.144248	1583.179474	571.580967	446.7905718	360.4888853
ENSMUSG00000026483	Niban1	1439.079988	-2.893872416	0.532301992	-5.436523736	5.43E-08	2.75E-06	624.2952552	265.0828124	134.9344249	3575.966229	1800.332984	2233.868221
ENSMUSG00000034911	Ushbp1	12157.86352	1.203197209	0.221426496	5.433844772	5.52E-08	2.79E-06	15815.16498	16741.9625	18302.01472	8107.640419	8180.016047	5800.382451
ENSMUSG00000036167	Pphln1	7486.407941	1.217978343	0.224453747	5.426411273	5.75E-08	2.89E-06	8639.075188	12620.65532	10154.58214	4249.981061	4830.606454	4423.547483
ENSMUSG00000032009	Sesn3	538.5523648	-1.852803341	0.342077729	-5.416322619	6.08E-08	3.05E-06	250.2847846	208.7266239	241.5019536	1039.70373	737.5590392	753.538057
ENSMUSG00000022895	Ets2	7864.296041	1.279982413	0.236472493	5.412817355	6.20E-08	3.10E-06	12130.78405	10448.85479	10843.05438	5784.44036	3987.681838	3990.96082
ENSMUSG00000058056	Palld	3028.573084	-2.430708625	0.449832926	-5.403580936	6.53E-08	3.26E-06	612.0171337	1111.469272	1119.342388	3885.316502	2702.019172	8741.274034
ENSMUSG00000033788	Dysf	28757.1994	1.106841985	0.204955011	5.400414366	6.65E-08	3.31E-06	35967.34026	46938.44319	34927.31587	18131.81845	19408.54191	17169.73675
ENSMUSG00000034656	Cacna1a	2661.269821	-1.508481135	0.28003356	-5.386786975	7.17E-08	3.55E-06	1567.82167	1328.544961	1256.576832	3067.894258	5116.309269	3630.471935
ENSMUSG00000052911	Lamb2	12142.81996	-1.017843974	0.189082277	-5.383074445	7.32E-08	3.62E-06	7249.758516	7953.528005	8881.905182	16818.6163	14903.15037	17049.96141
ENSMUSG00000060716	Plekhh1	2459.256218	2.008625256	0.37349889	5.377861387	7.54E-08	3.70E-06	4928.24908	4112.958124	2777.655803	1466.852948	716.2832976	753.538057
ENSMUSG00000042485	Mustn1	536.275149	-2.443929522	0.454762282	-5.374081397	7.70E-08	3.77E-06	137.8927493	100.1887795	260.6687753	989.5111364	793.2812193	936.1082343
ENSMUSG00000036565	Ttyh3	11561.38175	1.345785329	0.25093061	5.363177206	8.18E-08	3.99E-06	14295.51132	18734.25813	16751.80218	6527.085881	4999.799256	8059.833754
ENSMUSG00000031355	Arhgap6	2752.267005	1.5721959	0.294120662	5.34541126	9.02E-08	4.39E-06	4388.011733	4542.93497	3427.027723	1822.298459	1034.40629	1298.922854
ENSMUSG00000041773	Enc1	1687.687068	-1.401117956	0.262188714	-5.343929314	9.10E-08	4.41E-06	921.8035841	827.6010638	1031.175008	1968.778886	2701.006042	2675.757823
ENSMUSG00000021990	Spata13	2274.864585	-2.016490984	0.378076952	-5.333546449	9.63E-08	4.66E-06	555.3488806	898.568116	1250.443449	2460.461439	3949.182877	4535.18275
ENSMUSG00000023336	Wfdc1	1595.165385	1.753532049	0.329214223	5.326416439	1.00E-07	4.83E-06	2194.005867	2258.422071	2929.457031	1017.16828	591.6682402	580.2708186
ENSMUSG00000027217	Tspan18	13488.29235	1.431128342	0.26907212	5.318753732	1.04E-07	5.02E-06	17541.65775	20452.07824	21042.10355	6617.227683	5459.760525	9816.926353
ENSMUSG00000063142	Kcnma1	53.19143954	9.085356241	1.711913363	5.307135535	1.11E-07	5.34E-06	35.88989364	154.4577017	128.8010419	0	0	0
ENSMUSG00000024712	Rfk	1040.81756	-1.320915566	0.248937731	-5.306208745	1.12E-07	5.35E-06	653.5738527	560.4309852	571.1712871	1431.001095	1537.932172	1490.795971
ENSMUSG00000020865	Abcc3	2445.717845	3.21931717	0.607254109	5.301433329	1.15E-07	5.47E-06	4245.39663	5911.137989	3095.05837	954.6836223	106.3787076	361.6517526
ENSMUSG00000064262	Gimap8	4440.621419	1.30015342	0.245453312	5.296947962	1.18E-07	5.59E-06	5446.763596	5810.94921	7690.495545	2460.461439	2259.281123	2975.777605
ENSMUSG00000021136	Smoc1	318.7259308	-4.170846001	0.787630016	-5.295438108	1.19E-07	5.62E-06	11.33365062	78.27248397	11.50009303	442.514297	865.2134882	503.521572
ENSMUSG00000001986	Gria3	742.5743988	-3.159604918	0.596833792	-5.293944413	1.20E-07	5.65E-06	154.8932252	90.79608141	202.4016373	2627.428639	663.6005091	716.3263011
ENSMUSG00000025789	St8sia2	177.8577405	-3.289092797	0.621547751	-5.291778133	1.21E-07	5.70E-06	37.77883541	15.65449679	45.23369925	239.6952442	379.9239556	348.8602116
ENSMUSG00000074971	Fibin	1035.648321	3.054981664	0.578956544	5.276702884	1.32E-07	6.17E-06	1969.221796	2543.333912	1034.2417	435.3439265	123.6019269	108.1466656
ENSMUSG00000000266	Mid2	6457.713127	1.171942236	0.222301668	5.271855331	1.35E-07	6.31E-06	7827.774698	8502.479025	10504.95165	3856.635019	3569.258922	4485.179453
ENSMUSG00000057335	Cep170	16914.67051	1.036634702	0.19664151	5.271698242	1.35E-07	6.31E-06	25356.20986	22236.69088	20635.76693	10237.24047	10537.57083	12484.5441
ENSMUSG00000092511	Gm20547	588.3505663	-2.936559813	0.557554456	-5.266857399	1.39E-07	6.46E-06	247.451372	52.18165598	108.1008745	895.2719806	1163.073869	1064.023645
ENSMUSG00000051790	Nlgn2	2327.340683	1.557155075	0.29570293	5.265944008	1.39E-07	6.47E-06	2782.411228	3120.463028	4519.53656	1256.863524	1339.358585	945.4111733
ENSMUSG00000029090	Adgra3	3982.75263	1.350542538	0.256596711	5.263288583	1.42E-07	6.55E-06	4762.022204	6050.984827	6351.884716	1739.327029	2430.500185	2561.79682
ENSMUSG00000022272	Myo10	36382.20707	1.573268527	0.299007426	5.261636973	1.43E-07	6.59E-06	47091.31834	46056.5732	70238.73485	14897.98133	14790.69287	25217.94183
ENSMUSG00000030653	Gm45837	535.1055288	-3.78623675	0.719928335	-5.259185625	1.45E-07	6.65E-06	162.4489923	20.87266239	33.73360622	1424.855063	904.7255796	663.9972693
ENSMUSG00000023011	Faim2	273.5775365	-2.89592386	0.550743633	-5.258206695	1.45E-07	6.67E-06	52.89036958	77.22885085	64.40052096	339.0560933	781.1236527	326.7657315
ENSMUSG00000046532	Ar	268.7468265	3.035541077	0.578471034	5.247524762	1.54E-07	7.04E-06	402.3445972	668.9688297	365.7029583	64.53333498	28.36765535	82.5635834
ENSMUSG00000058297	Spock2	1900.845371	-1.499873942	0.285843927	-5.247177924	1.54E-07	7.04E-06	1040.806916	1089.552977	849.4735384	2688.888958	3548.996311	2187.353526
ENSMUSG00000014158	Trpv4	5901.182207	-1.429688876	0.273067403	-5.235662923	1.64E-07	7.47E-06	3964.888777	3220.651807	2400.452752	7369.092252	10411.94264	8040.065009
ENSMUSG00000028152	Tspan5	1703.887308	-2.270737221	0.433800038	-5.234525182	1.65E-07	7.50E-06	825.4675538	273.4318773	655.5053026	1972.876241	3436.53882	3059.504055
ENSMUSG00000026749	Nek6	1748.444171	-1.258426366	0.240495979	-5.23262956	1.67E-07	7.55E-06	1100.308581	874.5645542	1117.04237	2616.160914	2252.189209	2530.399401
ENSMUSG00000038893	Fam117a	181.6986536	-2.618740058	0.500711519	-5.23003757	1.69E-07	7.64E-06	41.55671896	51.13802286	59.80048375	265.3037105	344.4643864	327.9285989
ENSMUSG00000028780	Sema3c	44187.21004	1.460300298	0.279770957	5.219627918	1.79E-07	8.06E-06	62667.53218	49722.85635	82063.89718	25845.08849	17254.62637	27569.25965
ENSMUSG00000041842	Fhdc1	1193.127059	-1.496253816	0.287129801	-5.211071128	1.88E-07	8.39E-06	545.9041717	636.616203	690.7722546	1427.928079	2114.403454	1743.13819
ENSMUSG00000000093	Tbx2	2399.482263	2.197099651	0.42172464	5.209796728	1.89E-07	8.43E-06	3281.091856	5353.837904	3184.759096	1415.636015	535.94606	625.6226461
ENSMUSG00000102697	Pcdhac2	1158.690248	1.966054486	0.378226822	5.198083189	2.01E-07	8.95E-06	1767.105026	2374.265347	1393.811275	302.1799019	498.4602298	616.3197071
ENSMUSG00000000159	Igsf5	415.8230258	-2.468447598	0.474949663	-5.19728256	2.02E-07	8.96E-06	116.1699189	104.363312	161.0013024	965.9513475	741.6115614	405.8407128
ENSMUSG00000016763	Scube1	8071.605545	1.107541267	0.213236728	5.19395171	2.06E-07	9.10E-06	10176.67379	9745.446071	13156.10642	5239.492198	5368.578775	4743.33601
ENSMUSG00000039197	Adk	4692.837643	-1.003963572	0.193698088	-5.183136201	2.18E-07	9.62E-06	3190.422651	2946.176297	3231.526141	5611.327128	6601.558653	6576.014988
ENSMUSG00000031871	Cdh5	92013.05844	0.919905601	0.177576075	5.180346508	2.21E-07	9.71E-06	128219.4785	120061.6413	112897.9466	61392.71268	59047.27462	70459.29693
ENSMUSG00000032878	Ccdc85a	10540.64251	2.018501651	0.389609114	5.18083787	2.21E-07	9.71E-06	20028.44959	16947.55823	13748.74455	7054.620286	2752.6757	2711.806711
ENSMUSG00000021939	Ctsb	5759.36557	-1.105573405	0.213475334	-5.17892809	2.23E-07	9.76E-06	3885.553222	3685.068545	3393.294116	8300.216085	6543.810211	8748.251238
ENSMUSG00000058740	Kcnt1	61.16814421	9.286244347	1.79847021	5.163412937	2.42E-07	1.06E-05	114.2809771	235.861085	16.86680311	0	0	0
ENSMUSG00000074673	Ttll9	88.63763255	9.821576785	1.902530534	5.162375377	2.44E-07	1.06E-05	11.33365062	482.1585013	38.33364343	0	0	0
ENSMUSG00000005057	Sh2b2	544.1035367	-2.075375876	0.402596543	-5.154976896	2.54E-07	1.10E-05	187.0052353	218.119322	220.8017862	837.9090162	585.5894569	1215.196404
ENSMUSG00000090854	Gm4340	56.91343781	9.182380753	1.781157514	5.155288446	2.53E-07	1.10E-05	28.33412656	241.0792506	72.06724965	0	0	0
ENSMUSG00000041361	Myzap	49028.53667	1.242234743	0.241755207	5.13839911	2.77E-07	1.20E-05	64365.69084	74261.80189	68140.35121	36121.25383	29641.16045	21640.96179
ENSMUSG00000035681	Kcnc2	143.7856172	-3.35244772	0.652722267	-5.136101356	2.80E-07	1.21E-05	31.16753922	12.52359744	32.96693335	295.0095314	296.8472506	194.1988511
ENSMUSG00000027219	Slc28a2	44.20034195	8.81771745	1.721224601	5.122932501	3.01E-07	1.29E-05	101.0583847	115.8432763	48.30039072	0	0	0
ENSMUSG00000034903	Cobll1	10290.89871	-1.588331987	0.310067514	-5.122535947	3.01E-07	1.29E-05	4885.74789	6491.398004	4032.699289	10845.69763	14561.72537	20928.12409
ENSMUSG00000013033	Adgrl1	22312.22267	1.277061238	0.249511853	5.118238757	3.08E-07	1.32E-05	24983.14386	34664.27407	35121.28411	11114.07436	16166.52416	11824.03544
ENSMUSG00000025078	Nhlrc2	2050.71124	1.281578008	0.251633903	5.093025995	3.52E-07	1.50E-05	2633.184828	3389.720372	2695.621806	1392.076226	1129.640561	1064.023645
ENSMUSG00000020810	Cygb	197.4447942	-3.121734349	0.613193576	-5.090944312	3.56E-07	1.51E-05	52.89036958	19.82902927	49.06706359	415.8814921	233.0200261	413.9807844
ENSMUSG00000030091	Nup210	4127.4071	2.189266971	0.430142046	5.089637232	3.59E-07	1.51E-05	4983.028391	4397.869966	10929.68841	1812.055073	827.727658	1814.0731
ENSMUSG00000056515	Rab31	1172.035168	1.482636004	0.291204971	5.091382872	3.55E-07	1.51E-05	1614.100743	1931.764904	1633.01321	699.6232983	471.105705	682.6031473
ENSMUSG00000102206	Pcdha11	1086.296435	1.831122808	0.36045141	5.080082246	3.77E-07	1.59E-05	1551.765665	2207.284048	1328.644081	339.0560933	478.1976188	612.831105
ENSMUSG00000056214	Pard6g	872.5571686	2.400084599	0.473435191	5.069510349	3.99E-07	1.67E-05	1432.762333	1683.380222	1285.710401	472.2201179	222.8887206	138.3812173
ENSMUSG00000073457	Smok2b	47.47970417	8.920900979	1.761582459	5.064140445	4.10E-07	1.72E-05	136.0038075	118.9741756	29.90024187	0	0	0
ENSMUSG00000000732	Icosl	1051.541074	-2.307888846	0.455897311	-5.062299758	4.14E-07	1.73E-05	190.7831188	567.7364171	302.0691102	1337.786278	2320.068956	1590.802565
ENSMUSG00000027254	Map1a	496.2055431	-2.104121873	0.415650104	-5.0622431	4.14E-07	1.73E-05	271.0631441	154.4577017	136.4677706	838.9333548	696.0206867	880.2906005
ENSMUSG00000028518	Prkaa2	408.3165954	1.858473937	0.367883439	5.051801028	4.38E-07	1.82E-05	668.6853868	686.7105927	565.0379041	146.480427	209.7180235	173.2672384
ENSMUSG00000026626	Ppp2r5a	6776.216623	1.15895979	0.229528932	5.049297186	4.43E-07	1.84E-05	8644.742014	10641.92692	8795.271148	5062.281611	3848.882953	3664.195089
ENSMUSG00000021281	Tnfaip2	2931.938017	-3.136113196	0.621324292	-5.047465929	4.48E-07	1.85E-05	1052.140566	85.57791581	658.5719941	5582.645646	5190.267799	5022.424179
ENSMUSG00000042961	Egflam	3505.206625	2.2616916	0.449030905	5.036828369	4.73E-07	1.95E-05	6331.732815	7589.300046	3481.461496	1899.123858	571.4056292	1158.215902
ENSMUSG00000054196	Cthrc1	293.6299045	-3.847762753	0.76392905	-5.036806435	4.73E-07	1.95E-05	15.11153417	16.69812991	82.03399694	273.4984197	622.0621567	752.3751896
ENSMUSG00000003746	Man1a	6454.945666	-1.528481855	0.303633641	-5.033967422	4.80E-07	1.97E-05	2330.954145	3415.8112	4222.067487	7613.90919	8936.824566	12210.1074
ENSMUSG00000040430	Pitpnc1	11712.3364	1.486992492	0.295852406	5.02612946	5.00E-07	2.05E-05	13950.77945	16355.81825	21488.30716	6065.10915	4348.356313	8065.648091
ENSMUSG00000021187	Tc2n	365.8042468	-3.707495202	0.737893537	-5.024431051	5.05E-07	2.06E-05	119.0033316	18.78539615	18.40014885	701.6719756	749.7166057	587.2480228
ENSMUSG00000054855	Rnd1	2012.590912	-3.422095411	0.682613116	-5.013228328	5.35E-07	2.18E-05	181.33841	160.7195004	687.7055631	1097.066695	2601.719248	7346.996055
ENSMUSG00000030209	Grin2b	42.13607311	8.748626899	1.752002568	4.993501185	5.93E-07	2.41E-05	83.11343791	125.2359744	44.46702638	0	0	0
ENSMUSG00000032231	Anxa2	19874.56361	-1.15224722	0.230825554	-4.99185294	5.98E-07	2.42E-05	12151.56241	12228.24926	12623.26878	23487.06092	23707.25483	35049.98546
ENSMUSG00000055320	Tead1	6833.290644	-1.7895498	0.358513756	-4.991579176	5.99E-07	2.42E-05	3731.604468	2739.536939	2727.822066	16722.32847	7100.018882	7978.433038
ENSMUSG00000027611	Procr	517.0702717	-4.294949669	0.861618748	-4.984744911	6.20E-07	2.50E-05	5.666825312	125.2359744	19.93349458	605.3841425	1419.395898	926.8052954
ENSMUSG00000028678	Kif2c	42.70164506	8.767810082	1.759707016	4.982539708	6.28E-07	2.52E-05	81.22449614	133.5850393	41.4003349	0	0	0
ENSMUSG00000033721	Vav3	3598.233242	1.538357186	0.308973482	4.978929505	6.39E-07	2.56E-05	5452.430421	6387.034692	4221.300814	2520.897419	1585.549308	1422.186796
ENSMUSG00000048285	Frmd6	4549.237765	1.261393877	0.253454407	4.97680784	6.46E-07	2.59E-05	4727.076781	7204.199425	7329.392624	2480.948212	2667.572734	2886.236817
ENSMUSG00000021662	Arhgef28	1913.947356	-1.654476269	0.333117578	-4.966643545	6.81E-07	2.72E-05	1304.314293	646.008901	818.0399508	3398.755643	2604.75864	2711.806711
ENSMUSG00000004113	Cacna1b	56.11025818	9.161904789	1.847093641	4.960173424	7.04E-07	2.80E-05	183.2273518	141.9341043	11.50009303	0	0	0
ENSMUSG00000008540	Mgst1	2143.958899	-2.61203664	0.526664411	-4.959584481	7.06E-07	2.80E-05	1198.533554	337.0934976	272.9355412	4756.004355	3210.610708	3088.57574
ENSMUSG00000024921	Smarca2	251343.337	0.907501974	0.183083544	4.9567643	7.17E-07	2.84E-05	281474.0467	340966.4201	361221.7554	173665.3505	174930.1599	175802.2893
ENSMUSG00000061911	Myt1l	72.99443275	9.541345298	1.925932706	4.954142618	7.26E-07	2.87E-05	71.77978729	360.0534263	6.133382949	0	0	0
ENSMUSG00000015568	Lpl	7583.971243	2.097526167	0.423533231	4.952447674	7.33E-07	2.89E-05	13213.14769	15722.33295	7950.397647	4344.220217	2949.223026	1324.505937
ENSMUSG00000041445	Mmrn2	9979.024927	-1.441808536	0.291241674	-4.95055709	7.40E-07	2.91E-05	4979.250508	4303.942985	6825.688549	10950.18017	13894.07234	18921.01501
ENSMUSG00000020000	Moxd1	66.52314147	-9.633396	1.946977816	-4.947871476	7.50E-07	2.94E-05	0	0	0	350.3238185	39.51209138	9.302938975
ENSMUSG00000050248	Evc2	1103.832071	-1.788499362	0.361584134	-4.946288278	7.56E-07	2.96E-05	301.2862124	622.0053393	563.5045584	1954.438145	1478.15747	1703.6007
ENSMUSG00000020262	Adarb1	4924.628327	-1.252674858	0.254426606	-4.923521482	8.50E-07	3.32E-05	3138.476752	3187.255547	2409.652826	8589.079585	6464.786029	5758.519225
ENSMUSG00000030302	Atp2b2	446.6103142	-3.317317719	0.675469753	-4.911126965	9.06E-07	3.51E-05	51.00142781	155.5013348	38.33364343	565.4349351	1427.500943	441.8896013
ENSMUSG00000079334	Naa80	4869.238337	1.424351803	0.290041021	4.9108633	9.07E-07	3.51E-05	6652.852916	9544.024879	5088.407829	2281.202175	2920.855371	2728.086854
ENSMUSG00000010051	Hyal1	3963.627227	1.477893355	0.301077717	4.908677293	9.17E-07	3.53E-05	5151.144209	7993.186063	4355.468566	1883.758778	2500.406193	1897.799551
ENSMUSG00000017309	Cd300lg	1644.894616	3.398880167	0.69241792	4.908712017	9.17E-07	3.53E-05	3577.655714	2891.907374	2545.353924	676.0635094	59.77470235	118.6124719
ENSMUSG00000102439	Flg	40.97729544	8.709314568	1.777055769	4.90097988	9.54E-07	3.67E-05	120.8922733	37.57079231	87.40070702	0	0	0
ENSMUSG00000020961	Ston2	1126.298984	2.01998526	0.41262473	4.895453698	9.81E-07	3.76E-05	1190.977786	2408.70524	1821.614736	644.3090112	304.952295	387.2348348
ENSMUSG00000005087	Cd44	12651.99022	-1.818449481	0.371632531	-4.893138593	9.92E-07	3.80E-05	3796.772959	4817.41048	8153.565957	13984.27126	16287.08669	28872.83398
ENSMUSG00000020160	Meis1	15162.77995	1.555543721	0.317932924	4.892678935	9.95E-07	3.80E-05	13631.54829	23644.55196	30606.34759	7577.032998	6515.442556	9001.756326
ENSMUSG00000104252	Pcdha4	854.859701	1.7982068	0.367784317	4.889297115	1.01E-06	3.85E-05	1216.4785	1745.998209	1021.208261	276.5714356	415.3835248	453.518275
ENSMUSG00000044338	Aplnr	1226.802634	2.57236261	0.526875224	4.882299437	1.05E-06	3.98E-05	939.7485309	1346.286724	4015.065813	346.2264639	286.7159452	426.7723255
ENSMUSG00000024529	Lox	1078.799161	-2.541096716	0.521488875	-4.872772626	1.10E-06	4.17E-05	553.4599388	223.3374876	172.5013954	2857.904835	1343.411107	1322.180202
ENSMUSG00000032679	Cd59a	230.3961323	-3.778643388	0.776123629	-4.868610165	1.12E-06	4.25E-05	22.66730125	6.261798718	64.40052096	459.9280541	472.1188355	357.0002832
ENSMUSG00000051375	Pcdh1	42557.70621	1.567182099	0.322345629	4.86180658	1.16E-06	4.39E-05	44675.36182	68415.36916	77826.49623	14327.42471	20948.50035	29153.08501
ENSMUSG00000062210	Tnfaip8	950.5430022	-2.162427248	0.444872271	-4.860782269	1.17E-06	4.40E-05	320.1756301	521.8165598	200.1016187	1069.409551	2063.746927	1528.007727
ENSMUSG00000020151	Ptprr	468.9662764	-3.918311096	0.806955332	-4.85567285	1.20E-06	4.50E-05	132.2259239	6.261798718	36.03362482	684.2582186	1021.235593	933.7824996
ENSMUSG00000019990	Pde7b	722.6885924	-2.43279474	0.501339599	-4.852588437	1.22E-06	4.54E-05	147.3374581	338.1371308	192.43489	1630.747132	601.7995457	1425.675398
ENSMUSG00000026764	Kif5c	316.040933	-3.832286404	0.789686356	-4.852922142	1.22E-06	4.54E-05	11.33365062	40.70169166	72.06724965	200.7703755	493.394577	1077.978054
ENSMUSG00000038349	Plcl1	621.2650436	1.831136692	0.377338536	4.85276885	1.22E-06	4.54E-05	921.8035841	950.749772	1037.308391	379.0053007	194.5210653	244.2021481
ENSMUSG00000068587	Mgam	56.37330258	9.168614716	1.891385879	4.847564327	1.25E-06	4.65E-05	161.5045214	169.0685654	7.666728686	0	0	0
ENSMUSG00000058145	Adamts17	501.7176791	-2.648548391	0.546670319	-4.844873224	1.27E-06	4.70E-05	218.1727745	100.1887795	95.83410857	1387.978872	692.981295	515.1502457
ENSMUSG00000043631	Ecm2	321.9542945	-2.619972236	0.541351075	-4.839691574	1.30E-06	4.81E-05	96.33603031	110.6251107	63.63384809	893.2233033	374.8583029	393.0491717
ENSMUSG00000001247	Lsr	727.4713948	-2.914569872	0.603148963	-4.832255463	1.35E-06	4.99E-05	238.0066631	151.3268023	121.9009861	2251.496354	379.9239556	1222.173608
ENSMUSG00000020272	Stk10	802.6353092	-1.895859607	0.393794937	-4.814332098	1.48E-06	5.43E-05	427.8453111	280.7373092	311.2691846	1020.241296	952.3427154	1823.376039
ENSMUSG00000026768	Itga8	2360.867071	-2.256106025	0.468613679	-4.814426314	1.48E-06	5.43E-05	840.579088	584.434547	1026.574971	5855.119727	1487.275645	4371.218451
ENSMUSG00000020674	Pxdn	44277.29282	0.97996047	0.203793741	4.808589623	1.52E-06	5.58E-05	56400.02339	56774.68534	63111.74387	27383.64515	26428.52348	35565.1357
ENSMUSG00000024168	Tmem204	4389.489041	1.305025862	0.271789431	4.801606362	1.57E-06	5.76E-05	6477.181332	7078.96345	5192.675339	1868.393699	2654.402037	3065.318392
ENSMUSG00000022311	Csmd3	44.11621957	8.814648268	1.838347064	4.794877116	1.63E-06	5.94E-05	60.44613666	177.4176303	26.8335504	0	0	0
ENSMUSG00000103310	Pcdha12	516.0265617	1.814739837	0.378505111	4.794492287	1.63E-06	5.94E-05	770.6882424	1023.80409	616.4049863	186.4296344	244.1644621	254.6679544
ENSMUSG00000070720	Tmem200b	145.908822	-3.628377081	0.757709934	-4.788609619	1.68E-06	6.10E-05	7.555767083	20.87266239	36.80029769	209.9894234	392.0815222	208.1532596
ENSMUSG00000010825	Grid2ip	52.91296909	9.076984819	1.896109666	4.787162359	1.69E-06	6.13E-05	38.7233063	258.8210137	19.93349458	0	0	0
ENSMUSG00000037606	Osbpl5	1904.232562	-1.528156477	0.319343777	-4.785302199	1.71E-06	6.18E-05	1176.810723	617.8308068	1146.175939	2625.379961	2804.345358	3054.852586
ENSMUSG00000024935	Slc1a1	631.7878198	3.856070224	0.806684298	4.780147864	1.75E-06	6.32E-05	996.416784	591.7399788	1957.315833	12.29206381	44.57774412	188.3845142
ENSMUSG00000103442	Pcdha1	837.960007	1.761013192	0.368743318	4.775715536	1.79E-06	6.45E-05	1148.476597	1712.601949	1021.208261	276.5714356	415.3835248	453.518275
ENSMUSG00000032418	Me1	969.7481068	-2.403094192	0.503521065	-4.772579258	1.82E-06	6.54E-05	570.4604147	181.5921628	173.2680683	1522.167235	1952.302567	1418.698194
ENSMUSG00000069833	Ahnak	84450.30135	-1.030009431	0.216182527	-4.764535991	1.89E-06	6.79E-05	46919.42464	56503.34073	63143.17746	98352.89987	110721.9982	131060.9671
ENSMUSG00000033705	Stard9	32445.34065	1.475038352	0.309762154	4.761841724	1.92E-06	6.86E-05	33788.44592	50869.80915	58511.70666	11391.67013	20199.79687	19910.61514
ENSMUSG00000026407	Cacna1s	39.34484609	8.650053154	1.819373284	4.754413638	1.99E-06	7.11E-05	139.781691	59.48708782	36.80029769	0	0	0
ENSMUSG00000015968	Cacna1d	1457.010922	-1.763324465	0.37101533	-4.752699744	2.01E-06	7.15E-05	690.4082172	515.5547611	782.7729988	3008.482617	1350.503021	2394.343919
ENSMUSG00000053024	Cntn2	38.98288727	8.63630718	1.818904486	4.748081743	2.05E-06	7.30E-05	82.16896703	121.0614419	30.66691474	0	0	0
ENSMUSG00000025127	Gcgr	47.47174662	8.92050895	1.879638607	4.745863868	2.08E-06	7.36E-05	107.6696809	164.8940329	12.2667659	0	0	0
ENSMUSG00000089809	Rasgef1b	3585.116403	-2.04788137	0.431884047	-4.741738869	2.12E-06	7.50E-05	762.1880045	1145.909165	2280.085111	4949.604359	4170.045337	8202.866441
ENSMUSG00000040061	Plcb2	1723.419792	1.887986816	0.398644362	4.736017855	2.18E-06	7.70E-05	1335.481832	2896.081907	3909.264957	692.4529278	769.9792167	737.2579138
ENSMUSG00000022105	Rb1	2386.290438	1.191502343	0.251873303	4.730562273	2.24E-06	7.87E-05	3114.86498	3296.837025	3545.862017	1130.86987	1675.717927	1553.590809
ENSMUSG00000003573	Homer3	4363.514444	0.996966644	0.210836377	4.728627274	2.26E-06	7.93E-05	5836.830071	6071.85749	5533.078093	2452.266729	3158.94105	3128.11323
ENSMUSG00000104148	Pcdha2	820.2991192	1.721100898	0.364461523	4.722311648	2.33E-06	8.16E-05	1125.809295	1638.503998	1012.008187	276.5714356	415.3835248	453.518275
ENSMUSG00000062372	Otof	39.63109442	8.660035223	1.834527991	4.720579497	2.35E-06	8.21E-05	75.55767083	134.6286724	27.60022327	0	0	0
ENSMUSG00000011263	Exoc3l2	454.8402912	-3.214316488	0.681153671	-4.718929994	2.37E-06	8.24E-05	19.83388859	98.10151324	147.2011908	478.3661498	854.0690522	1131.469953
ENSMUSG00000036523	Greb1	90.01323848	5.187505561	1.09929471	4.718939802	2.37E-06	8.24E-05	185.1162935	87.66518205	253.0020466	10.24338651	4.052522193	0
ENSMUSG00000052726	Kcnt2	48.85821838	-9.188140324	1.947608269	-4.717653169	2.39E-06	8.28E-05	0	0	0	245.8412761	18.23634987	29.0716843
ENSMUSG00000038296	Galnt18	12072.66396	1.253959149	0.266257238	4.709577688	2.48E-06	8.59E-05	18058.28333	19083.87523	13895.17907	8817.507104	7348.235867	5232.903173
ENSMUSG00000025902	Sox17	7256.723136	1.041129479	0.221296417	4.704682941	2.54E-06	8.78E-05	11046.53148	7708.274221	10546.35198	4842.048801	4775.897405	4621.234936
ENSMUSG00000028909	Ptpru	16263.1493	-1.009196926	0.21495171	-4.694993699	2.67E-06	9.19E-05	11558.43469	11267.06316	9563.477363	23812.80061	23651.53265	17725.58735
ENSMUSG00000019789	Hey2	148.1447306	-3.521372102	0.750201256	-4.693903237	2.68E-06	9.20E-05	35.88989364	24.00356175	11.50009303	152.6264589	206.6786319	458.1697445
ENSMUSG00000024535	Snx24	117.931311	-4.671879355	0.995224283	-4.694297993	2.68E-06	9.20E-05	1.888941771	12.52359744	12.2667659	466.074086	135.7594935	79.07498129
ENSMUSG00000008734	Gprc5b	350.2921435	-2.718638052	0.579837477	-4.688620794	2.75E-06	9.40E-05	146.3929872	38.61442543	92.00074423	576.7026603	808.4781775	439.5638666
ENSMUSG00000016494	Cd34	9463.438938	1.173909575	0.250370317	4.688693091	2.75E-06	9.40E-05	15247.53797	13404.42379	10691.25315	6879.458377	4608.730864	5949.229474
ENSMUSG00000024074	Crim1	16469.7592	-1.587864009	0.33872741	-4.687734034	2.76E-06	9.42E-05	6451.680618	7570.51465	10644.48611	15290.30304	23984.8526	34876.71822
ENSMUSG00000023175	Bsg	19085.51068	-1.071800502	0.228990688	-4.680541871	2.86E-06	9.74E-05	13628.71488	9537.76308	13747.97788	28659.9711	23254.38547	25684.25164
ENSMUSG00000027977	Ndst3	49.74326496	8.988293545	1.923429301	4.673056369	2.97E-06	0.000100756	214.394891	74.09795149	9.966747292	0	0	0
ENSMUSG00000028041	Adam15	59992.34364	-0.988290645	0.211524917	-4.672218569	2.98E-06	0.000100953	41621.88745	43977.65603	35036.18342	85018.05932	88362.20703	65938.06859
ENSMUSG00000056486	Chn1	879.3330408	-2.00019892	0.428742146	-4.665272442	3.08E-06	0.000104203	428.7897819	456.0676733	170.9680497	1613.333375	1316.056582	1290.782783
ENSMUSG00000031075	Ano1	643.8464354	-1.828718369	0.392195763	-4.662769312	3.12E-06	0.000105256	387.233063	180.5485297	280.6022699	1130.86987	912.830624	970.9942555
ENSMUSG00000025290	Rps24	10903.03642	-1.050826169	0.225461118	-4.66078666	3.15E-06	0.000106051	8391.623816	5715.978596	7189.091489	15904.90623	14983.18768	13233.43069
ENSMUSG00000038264	Sema7a	9522.093905	2.087528235	0.448091719	4.658707464	3.18E-06	0.000106902	20698.07945	18468.13168	7084.823979	5662.54406	3052.562342	2166.421914
ENSMUSG00000020846	Rflnb	582.8319313	-2.281846703	0.490126819	-4.655625067	3.23E-06	0.000108286	323.9535137	170.1121985	102.7341644	1182.086803	814.5569608	903.5479479
ENSMUSG00000049521	Cdc42ep1	3773.456123	0.986261143	0.211900183	4.654366646	3.25E-06	0.000108721	5087.864659	4488.666047	5468.677572	2439.974666	2325.134608	2830.419183
ENSMUSG00000103255	Pcdhac1	505.4402254	1.782529895	0.383907834	4.643119353	3.43E-06	0.000114573	707.4086931	1025.891357	616.4049863	186.4296344	244.1644621	252.3422197
ENSMUSG00000000440	Pparg	146.4146839	-4.650222105	1.001741089	-4.642139725	3.45E-06	0.000114821	18.88941771	0	14.5667845	345.2021252	316.0967311	183.7330448
ENSMUSG00000028944	Prkag2	1382.156563	-1.316852798	0.283720077	-4.641380374	3.46E-06	0.000114821	820.7451994	641.8343686	912.3407136	1921.659308	2316.016433	1680.343352
ENSMUSG00000036885	Arhgef26	7306.189201	0.889568924	0.191656039	4.641486539	3.46E-06	0.000114821	10256.00934	9796.584094	8417.301424	5026.429758	4874.171068	5466.639515
ENSMUSG00000103707	Pcdha6	1150.440452	1.656041537	0.357049272	4.638131668	3.52E-06	0.000116398	1573.488495	2228.15671	1438.278301	366.7132369	641.3116371	654.6943304
ENSMUSG00000000731	Aire	66.31626853	9.403032303	2.029583481	4.632986221	3.60E-06	0.000119083	131.2814531	265.0828124	1.533345737	0	0	0
ENSMUSG00000040183	Ankrd6	34.70845663	8.468969182	1.830996349	4.625333734	3.74E-06	0.00012331	49.11248604	108.5378444	50.60040933	0	0	0
ENSMUSG00000044229	Nxpe4	2518.728333	1.229316149	0.265994425	4.621586141	3.81E-06	0.000125301	3598.434073	2972.267125	4022.732541	1171.843416	1665.586621	1681.50622
ENSMUSG00000027544	Nfatc2	1102.248225	-1.376869802	0.298260219	-4.616337387	3.91E-06	0.000128095	529.8481667	655.4015991	653.205284	1216.914317	1740.558282	1817.561702
ENSMUSG00000103092	Pcdha5	507.469242	1.78997624	0.387763482	4.616154753	3.91E-06	0.000128095	700.7973969	1044.676753	616.4049863	186.4296344	244.1644621	252.3422197
ENSMUSG00000027994	Mcub	289.2741225	2.789557046	0.604997473	4.610857354	4.01E-06	0.000131134	340.9539896	817.1647327	358.0362296	69.65502824	40.52522193	109.309533
ENSMUSG00000001507	Itga3	24156.85514	0.95887393	0.208034471	4.609206958	4.04E-06	0.000131909	27450.10181	37311.97129	30942.91698	17240.64383	14647.84147	17347.65545
ENSMUSG00000007440	Pcdha11	511.9783948	1.800106091	0.390978653	4.604103257	4.14E-06	0.000134909	706.4642222	1064.505782	615.6383135	186.4296344	244.1644621	254.6679544
ENSMUSG00000000708	Kat2b	4616.105664	1.05378319	0.228991279	4.601848571	4.19E-06	0.0001361	5821.718537	6781.528011	6089.682595	2796.444516	3628.020493	2579.239831
ENSMUSG00000040605	Bace2	1007.862673	-2.571503738	0.559039787	-4.599858182	4.23E-06	0.000137128	323.9535137	76.18521773	469.9704684	1615.382052	1622.022008	1939.662776
ENSMUSG00000020186	Csrp2	5688.912221	-1.623068142	0.353048882	-4.597290135	4.28E-06	0.000138547	2534.015385	1944.288502	3886.264771	5468.944055	10678.39598	9621.564635
ENSMUSG00000027377	Mall	91.13980531	-4.963856057	1.080280697	-4.594968762	4.33E-06	0.000139544	7.555767083	0	9.200074423	274.5227583	96.24740209	159.3128299
ENSMUSG00000102312	Pcdha3	504.3305504	1.778420874	0.387038037	4.594951157	4.33E-06	0.000139544	708.353164	1029.022256	605.6715662	186.4296344	244.1644621	252.3422197
ENSMUSG00000030621	Me3	824.1100601	-1.800232204	0.391866335	-4.593995561	4.35E-06	0.000139902	298.4527998	299.5227053	504.4707475	895.2719806	1627.087661	1319.854467
ENSMUSG00000029778	Adcyap1r1	39.66639556	8.661487232	1.885579343	4.593541643	4.36E-06	0.000139925	23.61177213	160.7195004	53.6671008	0	0	0
ENSMUSG00000047730	Fcgbp	38.61203719	8.62300259	1.878653233	4.589991616	4.43E-06	0.00014204	157.7266379	41.74532478	32.20026048	0	0	0
ENSMUSG00000056328	Myh1	47.4067778	8.91866106	1.94546449	4.584335055	4.55E-06	0.000145647	11.33365062	220.2065882	52.90042793	0	0	0
ENSMUSG00000019971	Cep290	1113.093191	1.199656555	0.261990978	4.578999493	4.67E-06	0.000149023	1438.429158	1682.336589	1531.812391	634.0656247	613.9571123	777.9582718
ENSMUSG00000095186	Gm10718	363.0865848	3.682274194	0.8042169	4.578707802	4.68E-06	0.000149023	710.2421058	1165.738195	144.9011722	44.04656197	18.23634987	95.35512449
ENSMUSG00000007867	Ift43	1304.554293	1.277293512	0.279072736	4.576919728	4.72E-06	0.000150003	1776.549735	1787.743534	1977.249328	816.3979045	884.4629687	584.922288
ENSMUSG00000030787	Lyve1	54468.04515	-1.308110558	0.286133102	-4.571685511	4.84E-06	0.000153494	33706.27696	38015.38001	22293.31367	85779.14294	90184.82889	56829.32846
ENSMUSG00000045690	Wdr89	1356.376085	-1.187398314	0.25980306	-4.570378473	4.87E-06	0.000154148	972.8050119	777.5066741	732.9392624	1889.90481	1709.151235	2055.949513
ENSMUSG00000047495	Dlgap2	32.36542623	8.368398634	1.831409384	4.569376299	4.89E-06	0.00015458	73.66872906	69.92341901	50.60040933	0	0	0
