# Supplementary material for: Transcriptomic Analysis Reveals Differential Expression of Genes between Lung Capillary and Post Capillary Venules in Abdominal Sepsis
Source: Int J Mol Sci. 2021 Sep 22;22(19):10181. doi: 10.3390/ijms221910181 (PMC8507973; doi:10.3390/ijms221910181)
Supplement: Supplementary file 1 [file ijms-22-10181-s001.zip › Supplemetary material 2_Top500_Sham PCV_VS_CLP PCV.xls]

## Sheet: Top500_C_vs_D
								Sham PCV	Sham PCV	Sham PCV	CLP PCV	CLP PCV	CLP PCV
Gene_stable_ID	Gene_name	baseMean	log2FoldChange	lfcSE	stat	pvalue	padj	sv_1	sv_2	sv_3	cv_1	cv_2	cv_3
ENSMUSG00000022876	Samsn1	4887.443043	-3.812988895	0.411792019	-9.259501687	2.05E-20	2.90E-16	651.8685566	545.1778664	751.0977359	14316.44444	4685.601632	8374.468032
ENSMUSG00000096719	Mrgpra2b	403.3328499	-12.32901164	1.460186428	-8.443450374	3.08E-17	2.18E-13	0	0	0	1733.440476	151.4790999	535.0775234
ENSMUSG00000053641	Dennd4a	25625.30693	-2.715649198	0.329693354	-8.236893958	1.77E-16	8.32E-13	4493.558156	8453.913115	7366.356055	39224.92596	56254.55416	37958.53412
ENSMUSG00000044162	Tnip3	345.9968136	-12.10715041	1.498377798	-8.080172053	6.47E-16	2.28E-12	0	0	0	1076.009057	69.47537666	930.496448
ENSMUSG00000021281	Tnfaip2	12305.2333	-2.27403688	0.28309629	-8.032732879	9.53E-16	2.69E-12	4457.570431	4162.363949	4029.802635	25860.00653	16306.21258	19015.44369
ENSMUSG00000039232	Stx11	1973.378408	-2.793574125	0.358361687	-7.795403982	6.42E-15	1.51E-11	405.6798044	585.8021486	501.0428375	4289.253746	2408.859371	3649.632542
ENSMUSG00000020400	Tnip1	57945.07895	-3.217346422	0.424097117	-7.586343538	3.29E-14	5.81E-11	8398.226273	12887.64727	12466.35633	87383.917	175656.531	50877.79584
ENSMUSG00000024737	Slc15a3	1457.446671	-2.682262705	0.352813422	-7.602496221	2.90E-14	5.81E-11	456.3897799	311.1820013	411.4709336	3115.99152	2243.712984	2205.932809
ENSMUSG00000075122	Cd80	212.8785547	-11.40673471	1.549564313	-7.361252846	1.82E-13	2.86E-10	0	0	0	749.2384105	53.53020825	474.5027095
ENSMUSG00000093973	Mrgpra2a	186.827518	-11.21883222	1.536631054	-7.300927699	2.86E-13	4.04E-10	0	0	0	720.4514726	77.44796087	323.0656745
ENSMUSG00000020901	Pik3r5	1051.051428	-4.039029334	0.556467706	-7.25833555	3.92E-13	5.03E-10	157.8552465	155.9972434	47.58507395	2733.203049	2235.7404	975.9275585
ENSMUSG00000056529	Ptafr	420.8332749	-6.082722362	0.853757697	-7.124647177	1.04E-12	1.23E-09	16.35805663	7.312370787	13.06256932	1366.990537	79.72584207	1041.550274
ENSMUSG00000030187	Klra2	224.960629	-11.48531634	1.646205135	-6.976843952	3.02E-12	3.28E-09	0	0	0	385.9005728	18.22304962	945.6401515
ENSMUSG00000072620	Slfn2	1939.255785	-2.606804975	0.375105326	-6.949528029	3.67E-12	3.70E-09	336.9759665	617.4890886	686.7179299	3764.086635	3384.931466	2845.333623
ENSMUSG00000032000	Birc3	12760.55785	-2.103942465	0.305381527	-6.889553815	5.60E-12	5.27E-09	4058.433849	5748.335924	4642.810352	22779.02615	24335.74382	14998.99699
ENSMUSG00000030203	Dusp16	5512.714921	-2.348993745	0.344325301	-6.822019	8.98E-12	7.92E-09	1354.447089	1661.53314	2411.910121	11508.55095	9294.894244	6844.953979
ENSMUSG00000006818	Sod2	2511.997476	-2.501044342	0.368816327	-6.781273391	1.19E-11	9.90E-09	733.6588398	892.9217216	636.333734	4510.99097	5605.865638	2692.213954
ENSMUSG00000025880	Smad7	8020.394653	1.891591059	0.279819431	6.760041836	1.38E-11	1.08E-08	10470.79205	11994.72555	15440.88998	3207.798511	3753.948221	3254.213617
ENSMUSG00000040152	Thbs1	17813.39842	-3.006016238	0.462670631	-6.497097576	8.19E-11	6.09E-08	4435.487055	2469.956355	4926.454715	46776.43999	11975.96042	36296.09201
ENSMUSG00000027995	Tlr2	1511.796216	-3.250959061	0.509187943	-6.384595522	1.72E-10	1.21E-07	94.05882561	335.5565705	432.9308689	2831.234243	2853.046205	2523.950582
ENSMUSG00000022500	Litaf	6940.157303	-1.993930171	0.314588598	-6.338215009	2.32E-10	1.51E-07	2004.67984	3096.382785	3255.378882	9551.817202	13473.66731	10259.0178
ENSMUSG00000063415	Cyp26b1	6897.948921	2.171598196	0.342719898	6.336364498	2.35E-10	1.51E-07	15239.98346	9883.075361	8744.457119	1839.251924	2551.226946	3129.698722
ENSMUSG00000026121	Sema4c	15251.17642	-1.892794452	0.300575572	-6.297233129	3.03E-10	1.86E-07	6292.944385	8180.105453	4940.450325	22763.46564	28532.73994	20797.3528
ENSMUSG00000026579	F5	731.4596262	-2.542207952	0.408563321	-6.222310769	4.90E-10	2.88E-07	195.4787767	223.4335518	223.9297598	1128.136755	977.2110356	1640.567878
ENSMUSG00000027219	Slc28a2	149.2460771	-10.89550801	1.759880441	-6.191050117	5.98E-10	3.38E-07	0	0	0	796.6979567	78.58690147	20.19160466
ENSMUSG00000053175	Bcl3	5046.467044	-1.992112044	0.329801163	-6.040342685	1.54E-09	8.35E-07	1456.684943	2673.890251	1951.921073	8243.178566	9298.311066	6654.816368
ENSMUSG00000025746	Il6	1710.453456	-2.921121747	0.484628377	-6.027549939	1.66E-09	8.71E-07	462.1150997	436.3047903	298.573013	3177.455523	4658.267058	1230.00525
ENSMUSG00000036943	Rab8b	2821.255526	-2.106786763	0.350473142	-6.011264519	1.84E-09	9.29E-07	877.6097381	1003.419769	1309.056054	6132.395796	3427.072268	4177.97953
ENSMUSG00000020227	Irak3	5586.145489	-2.588796813	0.436722768	-5.927780746	3.07E-09	1.50E-06	2169.896212	1675.345396	932.107625	13183.63953	10701.48589	4854.398286
ENSMUSG00000019850	Tnfaip3	28935.15463	-2.417117346	0.41087191	-5.882897533	4.03E-09	1.74E-06	4545.903937	8102.919317	14730.84603	50450.27569	58017.63421	37763.34861
ENSMUSG00000023087	Noct	3567.258924	-3.092100582	0.525530244	-5.883772856	4.01E-09	1.74E-06	509.553464	679.2379975	1058.068115	4375.614559	12172.99714	2608.082268
ENSMUSG00000024235	Map3k8	12227.47478	-1.944023327	0.330530133	-5.881531308	4.06E-09	1.74E-06	3103.941245	6165.953544	5864.160584	19387.61366	21495.22596	17347.95367
ENSMUSG00000051351	Zfp46	18447.02026	-2.703168296	0.459159063	-5.887215374	3.93E-09	1.74E-06	2056.207718	4366.297845	8311.52625	30545.27518	42709.1336	22693.681
ENSMUSG00000027360	Hdc	6068.190694	-2.897797308	0.499772368	-5.798234348	6.70E-09	2.78E-06	2111.825111	1496.598554	698.8474586	18440.75681	5340.492478	8320.623753
ENSMUSG00000029380	Cxcl1	745.2735017	-2.858451292	0.497064677	-5.750662687	8.89E-09	3.59E-06	165.2163719	181.996784	195.0054991	1917.832484	1394.063296	617.5265758
ENSMUSG00000009585	Apobec3	15636.30157	-2.007052211	0.354062523	-5.668637824	1.44E-08	5.65E-06	4576.984245	8486.412541	5627.168255	25161.33977	32829.96282	17135.94182
ENSMUSG00000018930	Ccl4	198.5396782	-7.765561609	1.393386829	-5.573155601	2.50E-08	9.55E-06	0	0	5.598243994	992.7603445	33.02927743	159.8502035
ENSMUSG00000043953	Ccrl2	2862.732984	-1.904801223	0.342889873	-5.555139926	2.77E-08	1.03E-05	875.9739324	1234.165692	1510.592838	4407.513598	5517.028271	3631.123571
ENSMUSG00000056749	Nfil3	1201.811576	-2.449726106	0.442457232	-5.536639314	3.08E-08	1.12E-05	422.8557638	488.3038714	204.3359058	1925.612737	2615.00762	1554.753559
ENSMUSG00000074417	Gm14548	239.4467132	-6.62823234	1.200161248	-5.522784837	3.34E-08	1.18E-05	10.63273681	0	3.732162663	960.8613052	27.33457442	434.1195001
ENSMUSG00000047330	Kcne4	85.50065905	-6.412024716	1.167846322	-5.490469591	4.01E-08	1.38E-05	3.271611326	0.812485643	1.866081331	220.1811736	54.66914885	232.2034536
ENSMUSG00000015112	Slc25a13	67.32699766	-9.743451727	1.777138494	-5.482663145	4.19E-08	1.41E-05	0	0	0	59.12992648	67.19749546	277.634564
ENSMUSG00000040026	Saa3	646.4176977	-11.19214044	2.044336184	-5.474706424	4.38E-08	1.44E-05	0	1.624971286	0	3452.876496	296.1245562	127.8801628
ENSMUSG00000042364	Snx18	2838.112066	-1.498267463	0.27493462	-5.449540924	5.05E-08	1.62E-05	1567.101825	1445.411959	1439.681747	4623.804645	4013.626678	3939.045542
ENSMUSG00000044103	Il1f9	640.2751867	-12.99509356	2.398481772	-5.418049749	6.03E-08	1.89E-05	0	0	0	2936.267665	45.55762404	859.8258317
ENSMUSG00000058806	Col13a1	4036.689801	-2.337405693	0.433855676	-5.387518986	7.14E-08	2.19E-05	1458.320748	1414.537504	1128.046165	5835.190113	11136.5612	3247.483082
ENSMUSG00000001248	Gramd1a	23616.91204	-2.132492514	0.397962325	-5.35852863	8.39E-08	2.33E-05	7860.04621	12211.65921	6243.908135	43628.54943	51353.69276	20403.61651
ENSMUSG00000019997	Ccn2	5034.060967	1.817447624	0.339587681	5.351924482	8.70E-08	2.33E-05	5335.998072	7768.987718	10422.99728	2228.264598	1845.083774	2603.034367
ENSMUSG00000020027	Socs2	8178.458354	-1.398259557	0.261084998	-5.355572204	8.53E-08	2.33E-05	4327.523881	5062.598041	4106.31197	11373.95257	13318.77139	10881.59228
ENSMUSG00000023868	Pde10a	838.2939742	2.529049042	0.471945279	5.358776015	8.38E-08	2.33E-05	1228.490053	1068.41862	1990.17574	177.3897794	366.7388735	198.5507791
ENSMUSG00000032501	Trib1	4343.919629	-2.078460597	0.388501443	-5.349943059	8.80E-08	2.33E-05	1796.932521	1331.663969	1861.416128	6109.055035	10720.84788	4243.602246
ENSMUSG00000046688	Tifa	3577.366194	-2.683782967	0.501842305	-5.347861154	8.90E-08	2.33E-05	330.4327439	1451.099358	1109.385351	7097.925253	7681.015413	3794.339042
ENSMUSG00000049744	Arhgap15	377.5631582	-4.756269982	0.886887419	-5.362879075	8.19E-08	2.33E-05	9.814833977	17.0621985	54.11635861	690.8865093	103.6435947	1389.855454
ENSMUSG00000054226	Tprkb	766.5099456	3.442487647	0.642231862	5.360194423	8.31E-08	2.33E-05	2807.86042	617.4890886	787.4863218	171.943602	150.3401593	63.94008142
ENSMUSG00000007610	Gtpbp3	876.8717646	1.967453708	0.371277003	5.299153164	1.16E-07	2.99E-05	1597.36423	1201.666266	1391.163632	406.9072572	300.6803187	363.4488838
ENSMUSG00000039747	Orai2	441.6856597	-2.699460725	0.509947217	-5.293608112	1.20E-07	3.02E-05	107.9631737	116.1854469	129.6926525	1148.365414	580.8597065	567.0475641
ENSMUSG00000032089	Il10ra	1058.708969	-3.782961544	0.717793318	-5.270265753	1.36E-07	3.38E-05	225.7411815	112.9355044	91.43798523	3014.848225	240.3164668	2666.974449
ENSMUSG00000024659	Anxa1	3002.900933	-2.390751916	0.457164779	-5.229519041	1.70E-07	4.14E-05	1306.190822	927.0461186	652.1954253	7798.148067	2402.025727	4931.799438
ENSMUSG00000021091	Serpina3n	994.4495545	-2.410368671	0.462189028	-5.215114433	1.84E-07	4.23E-05	458.0255856	254.3080062	232.3271257	1494.586694	2384.941618	1142.508297
ENSMUSG00000026979	Psd4	466.0196007	-5.077808083	0.973314607	-5.217026483	1.82E-07	4.23E-05	63.79642085	1.624971286	14.92865065	1431.566641	171.9800307	1112.22089
ENSMUSG00000031681	Smad1	5444.155803	-1.62553566	0.311344127	-5.221025608	1.78E-07	4.23E-05	2865.113618	2620.266199	2509.879391	6838.842812	11075.0584	6755.774392
ENSMUSG00000039328	Rnf122	1375.502059	-2.061657472	0.395470757	-5.213173004	1.86E-07	4.23E-05	433.4885006	493.9912709	667.1240759	1782.456073	1763.08005	3112.872385
ENSMUSG00000066363	Serpina3f	12886.40917	-2.678514849	0.515990062	-5.191020226	2.09E-07	4.69E-05	3689.559672	4370.360273	2385.784982	17508.68244	42084.99415	7279.073479
ENSMUSG00000009772	Nuak2	2625.82252	-1.81362904	0.350003256	-5.181749054	2.20E-07	4.85E-05	792.5478436	1109.855388	1587.102172	3705.734734	4321.14064	4238.554344
ENSMUSG00000037731	Themis2	810.4391089	-4.744646097	0.918315871	-5.166682016	2.38E-07	5.18E-05	106.3273681	60.93642322	7.464325325	3218.690866	129.8392285	1339.376442
ENSMUSG00000026773	Pfkfb3	122190.3196	-2.213911197	0.429143991	-5.158900609	2.48E-07	5.32E-05	52204.28402	49572.18653	28229.14534	163067.8888	335649.2119	104419.2009
ENSMUSG00000003206	Ebi3	59.73180383	-9.574435288	1.865354124	-5.132770858	2.86E-07	5.94E-05	0	0	0	249.7461368	26.19563382	82.44905235
ENSMUSG00000026786	Apbb1ip	518.6948532	-4.490385367	0.874872431	-5.132617292	2.86E-07	5.94E-05	89.15140862	16.24971286	27.0581793	1076.787082	102.5046541	1800.418082
ENSMUSG00000031555	Adam9	12023.53451	-2.010430818	0.394212054	-5.099871491	3.40E-07	6.96E-05	4646.505985	5245.407311	4453.403097	17366.3038	30470.0779	9959.508997
ENSMUSG00000020255	D10Wsu102e	3769.047667	-2.129231168	0.419725747	-5.072910551	3.92E-07	7.79E-05	1091.082377	1850.029809	1266.136183	3536.903234	9674.161465	5195.972932
ENSMUSG00000020275	Rel	2637.918254	-1.605167922	0.316342456	-5.074146354	3.89E-07	7.79E-05	1032.193373	1210.603608	1672.941914	3773.42294	4163.966837	3974.38085
ENSMUSG00000001156	Mxd1	6517.430734	-3.169185723	0.626257392	-5.060516276	4.18E-07	8.20E-05	2292.581636	1114.730302	504.7750001	18914.57424	2498.835679	13779.08755
ENSMUSG00000049988	Lrrc25	153.9399895	-6.133105927	1.212949925	-5.056355418	4.27E-07	8.27E-05	0	6.499885144	6.53128466	676.1040277	41.00186163	193.502878
ENSMUSG00000040606	Kazn	5907.951478	-1.744774206	0.34769984	-5.018047196	5.22E-07	9.96E-05	3246.256338	2778.700899	2121.734474	10599.81735	10924.71824	5776.481566
ENSMUSG00000019832	Rab32	173.7504706	-5.639588675	1.125752951	-5.009614826	5.45E-07	0.000102715	11.45063964	8.937342073	0	570.2925803	58.08597065	393.7362908
ENSMUSG00000001542	Ell2	1388.950372	-2.221061826	0.443892711	-5.003600581	5.63E-07	0.000104579	277.2690598	501.3036417	693.2492146	2231.376699	1628.685059	3001.818559
ENSMUSG00000023991	Foxp4	3806.614961	-2.500392095	0.504896791	-4.952283597	7.33E-07	0.000131989	1483.675736	694.6752247	1252.140573	5411.944323	11411.04588	2586.20803
ENSMUSG00000030022	Adamts9	28806.66384	-2.431193585	0.491047721	-4.951033229	7.38E-07	0.000131989	10183.70815	9484.14491	7366.356055	28841.39966	96130.00354	20834.37074
ENSMUSG00000070031	Sp140	1728.670772	-1.632544877	0.329546612	-4.953911877	7.27E-07	0.000131989	767.1928559	1031.856767	730.5708412	2912.926904	2708.400749	2221.076512
ENSMUSG00000021109	Hif1a	11814.31144	-1.939285836	0.394969078	-4.909968762	9.11E-07	0.000160832	6325.660498	3910.4934	4424.478837	14082.25881	30017.91848	12125.0586
ENSMUSG00000023045	Soat2	51.87492375	-9.371714269	1.913478401	-4.89773716	9.69E-07	0.000169058	0	0	0	221.7372243	59.22491125	30.28740699
ENSMUSG00000030747	Dgat2	319.6138273	-4.17248429	0.852664028	-4.893468182	9.91E-07	0.000170662	13.0864453	63.37388015	24.25905731	1051.890271	113.8940601	651.1792502
ENSMUSG00000029135	Fosl2	17110.57336	-1.583472992	0.323877991	-4.889103414	1.01E-06	0.000171425	5840.644119	8592.84816	11252.47043	21524.07126	30516.77446	24936.63175
ENSMUSG00000029171	Pgm2	2907.021979	-1.623635993	0.332390964	-4.884717602	1.04E-06	0.000171425	1393.706425	1564.034863	1315.587339	3398.414722	5940.714175	3829.67435
ENSMUSG00000041481	Serpina3g	12741.43658	-2.363593991	0.483760088	-4.885880526	1.03E-06	0.000171425	3790.161721	5015.473874	3632.327311	18688.94689	38025.80984	7295.899816
ENSMUSG00000042759	Apobr	275.9925176	-2.934078588	0.600850231	-4.883211221	1.04E-06	0.000171425	71.97544916	47.93665293	71.84413126	715.7833205	310.9307841	437.4847676
ENSMUSG00000073489	Ifi204	379.242249	-2.871515675	0.590889094	-4.859652524	1.18E-06	0.000190918	82.60818597	114.5604757	76.50933458	869.0543141	838.2602823	294.4609013
ENSMUSG00000016510	Mtif3	774.2638174	2.198603555	0.45265813	4.857095032	1.19E-06	0.000191202	1236.669081	1402.35022	1177.49732	361.0037616	316.6254871	151.4370349
ENSMUSG00000051748	Wfdc21	144.9213287	-6.707229017	1.389379413	-4.827499928	1.38E-06	0.000219426	8.179028314	0	0	649.6511659	53.53020825	158.1675698
ENSMUSG00000021133	Susd6	6569.058278	-1.606297733	0.334486099	-4.802285462	1.57E-06	0.000246191	3112.120273	3307.629052	3325.356932	8709.21575	14089.83417	6870.193485
ENSMUSG00000023048	Prr13	6711.269933	-1.320861176	0.27829288	-4.746298847	2.07E-06	0.000321573	3945.563259	4509.295318	3055.70818	8930.952974	9863.225604	9962.874265
ENSMUSG00000064289	Tank	5031.776257	-1.670050908	0.352929305	-4.731970066	2.22E-06	0.000341382	1426.422538	2846.949693	2945.609381	7007.674313	8866.652578	7097.349037
ENSMUSG00000048534	Jaml	58.86410606	-9.553424222	2.023083088	-4.722210511	2.33E-06	0.000354332	0	0	0	196.0623878	153.7569811	3.365267443
ENSMUSG00000054169	Ceacam10	51.09093866	-9.347081033	1.985110423	-4.708595011	2.49E-06	0.000374809	0	0	0	139.2665374	9.111524808	158.1675698
ENSMUSG00000038301	Snx10	4881.488721	-2.402296512	0.514611285	-4.668176893	3.04E-06	0.000451828	2358.013863	1458.411729	842.5357211	5454.735717	15051.10004	4124.135251
ENSMUSG00000021614	Vcan	1983.815049	-2.796443706	0.602730825	-4.639622847	3.49E-06	0.00051357	957.7642156	227.49598	312.568623	6316.009778	1726.633951	2362.417745
ENSMUSG00000022146	Osmr	18059.22209	-1.767835867	0.382730718	-4.619007007	3.86E-06	0.000561477	6387.00321	9620.642498	8588.639327	23931.28169	43383.38643	16444.37936
ENSMUSG00000089942	Pira2	383.5586643	-8.859452281	1.920407504	-4.613318925	3.96E-06	0.000571183	4.907416988	0	0	1451.017275	86.55948567	758.8678084
ENSMUSG00000073490	Ifi207	1736.643854	-1.778148547	0.387355682	-4.590480096	4.42E-06	0.000630956	700.9427265	957.920573	693.2492146	2008.861449	3884.92639	2173.962768
ENSMUSG00000000732	Icosl	2955.624999	-1.685839895	0.368172043	-4.578945971	4.67E-06	0.000660096	1068.181098	1860.592122	1276.399631	4054.29009	6092.193275	3382.09378
ENSMUSG00000027361	Gabpb1	4457.931638	-1.351900086	0.29570234	-4.571827481	4.83E-06	0.000665089	1929.432779	2566.642146	3033.315204	5938.667484	6777.835516	6501.6967
ENSMUSG00000033538	Casp4	3859.693166	-1.884105851	0.412353204	-4.56915536	4.90E-06	0.000665089	1021.560636	1922.341031	1992.974862	5271.89976	9059.13354	3890.249164
ENSMUSG00000037872	Ackr1	254.1196002	-3.924082383	0.858685393	-4.569872056	4.88E-06	0.000665089	13.0864453	43.87422472	37.32162663	186.7260836	1056.936878	186.7723431
ENSMUSG00000037876	Jmjd1c	34396.05823	-1.476545739	0.322770115	-4.574604875	4.77E-06	0.000665089	18361.10066	19242.09748	16953.34889	42766.49735	72681.49445	36371.81052
ENSMUSG00000006362	Cbfa2t3	7994.966603	1.355803354	0.296906253	4.566435842	4.96E-06	0.000667355	10321.93373	11688.41846	12481.28498	4642.477254	3320.011852	5515.673339
ENSMUSG00000025877	Hk3	860.2699701	-2.866814888	0.630796855	-4.544751397	5.50E-06	0.00071933	249.4603636	281.1200325	91.43798523	1872.707013	440.7700126	2226.124414
ENSMUSG00000037628	Cdkn3	47.03388222	-9.225824609	2.02833261	-4.548477189	5.40E-06	0.00071933	0	0	0	49.79362229	13.66728721	218.7423838
ENSMUSG00000048234	Rnf149	1294.100189	-2.648412887	0.58260114	-4.545842264	5.47E-06	0.00071933	454.7539743	381.0557665	232.3271257	4091.635307	676.530717	1928.298245
ENSMUSG00000021360	Gcnt2	6164.697201	-1.718430769	0.37874491	-4.53717192	5.70E-06	0.000735751	2758.78625	2585.329316	3276.838818	8621.298885	14289.14878	5456.781159
ENSMUSG00000047810	Ccdc88b	529.3272276	-4.255924352	0.938229209	-4.53612434	5.73E-06	0.000735751	116.1422021	13.81225593	27.99121997	2318.515538	117.3108819	582.1912676
ENSMUSG00000021998	Lcp1	13761.2424	-2.48428138	0.548180371	-4.531868543	5.85E-06	0.000737328	4840.348956	3285.69194	4392.755454	38587.7232	4732.298197	26728.63667
ENSMUSG00000024912	Fosl1	1004.153278	-2.495554072	0.550655368	-4.531970844	5.84E-06	0.000737328	230.6485985	411.930221	264.983549	1420.674286	3006.803187	689.8798258
ENSMUSG00000022508	Bcl6	1180.798698	-1.696012248	0.374885396	-4.524081935	6.07E-06	0.000739253	741.0199653	422.4925343	507.5741221	1959.067827	1871.279407	1583.358332
ENSMUSG00000029313	Aff1	32446.04938	-1.290175238	0.285190912	-4.523900254	6.07E-06	0.000739253	16259.90829	19843.33686	20397.20199	38162.14334	58932.20352	41081.50231
ENSMUSG00000031504	Rab20	249.4696827	-2.650750518	0.585790653	-4.525081622	6.04E-06	0.000739253	88.33350579	71.49873658	45.71899262	515.830806	391.7955667	383.6404885
ENSMUSG00000047945	Marcksl1	2379.993433	-1.960104674	0.433049833	-4.526279717	6.00E-06	0.000739253	521.8220064	1033.481738	1365.038494	5319.359307	2947.578275	3092.68078
ENSMUSG00000043873	Chil5	51.67800258	-9.361411713	2.070425209	-4.521492335	6.14E-06	0.000741323	0	0	0	27.23088719	10.25046541	272.5866629
ENSMUSG00000049130	C5ar1	817.5940524	-3.916463142	0.86718786	-4.516279948	6.29E-06	0.000753359	224.1053758	48.74913858	31.72338263	2558.925371	142.3675751	1899.693472
ENSMUSG00000026822	Lcn2	14531.64763	-5.642574468	1.251206687	-4.50970613	6.49E-06	0.000770554	1412.51819	207.9963246	90.50494457	53115.01251	9707.190742	22656.66306
ENSMUSG00000046223	Plaur	16240.34304	-1.739964572	0.386590703	-4.500792592	6.77E-06	0.000796892	5683.606775	8559.536249	8207.958736	20601.3332	39340.1473	15049.476
ENSMUSG00000041268	Dmxl2	5418.206542	-2.447122813	0.544261099	-4.496229506	6.92E-06	0.000807449	1400.249647	1774.468644	1863.282209	17602.82351	2400.886787	7467.528456
ENSMUSG00000000142	Axin2	1228.737437	1.542005625	0.34516893	4.467394048	7.92E-06	0.000916715	1710.23482	1622.533829	2156.256978	735.2339542	597.9438155	550.2212269
ENSMUSG00000035299	Mid1	7202.023752	-1.963597689	0.440073831	-4.461973316	8.12E-06	0.000917654	2007.951451	3852.806919	2957.73891	9505.913706	18988.4177	5899.313828
ENSMUSG00000055994	Nod2	5922.65179	-2.078170506	0.465698147	-4.46248395	8.10E-06	0.000917654	1143.428158	2721.826904	2939.078097	6202.418077	15934.91795	6594.241554
ENSMUSG00000079419	Ms4a6c	166.492773	-6.421328551	1.438397551	-4.464223778	8.04E-06	0.000917654	11.45063964	0	0	357.8916602	20.50093082	609.1134072
ENSMUSG00000033066	Gas7	1831.30612	-3.270524418	0.733495061	-4.458822686	8.24E-06	0.000923854	520.1862008	103.9981623	407.7387709	7087.032898	556.9419539	2311.938733
ENSMUSG00000028599	Tnfrsf1b	1439.599932	-2.176573883	0.489596016	-4.445652766	8.76E-06	0.000974574	377.8711081	381.8682522	805.2140945	3287.935122	1183.359284	2601.351733
ENSMUSG00000033170	Card10	4576.10159	1.552231751	0.35072774	4.425745597	9.61E-06	0.001060586	4758.558673	7756.800433	7960.702959	3012.514149	1698.160436	2269.87289
ENSMUSG00000046748	Tmem45a2	35.99981267	-8.841627023	2.0072594	-4.404825318	1.06E-05	0.001153476	0	0	0	72.3563574	41.00186163	102.640657
ENSMUSG00000051439	Cd14	2256.956976	-5.113982184	1.161152584	-4.404229258	1.06E-05	0.001153476	287.0838938	59.31145194	33.58946396	8170.822208	648.0572019	4342.877635
ENSMUSG00000038587	Akap12	128454.6389	-2.345910219	0.532952679	-4.40172329	1.07E-05	0.001157975	39563.59576	48351.02061	38770.63878	108379.7091	457285.7902	78377.07875
ENSMUSG00000028381	Ugcg	2895.90016	-1.72243618	0.391517316	-4.399386976	1.09E-05	0.001161643	1208.042482	1457.599243	1375.301941	3084.870506	6995.373171	3254.213617
ENSMUSG00000005089	Slc1a2	65.24707326	-6.236433996	1.42372073	-4.380377321	1.18E-05	0.001258229	1.635805663	1.624971286	1.866081331	154.049019	6.833643606	225.4729187
ENSMUSG00000022831	Hcls1	1279.839966	-3.186793327	0.729906746	-4.366028052	1.27E-05	0.001333719	480.9268649	119.4353895	159.5499538	4839.317667	451.020478	1628.789442
ENSMUSG00000063382	Bcl9l	5995.597802	1.406522251	0.322447217	4.362023228	1.29E-05	0.001348312	8920.048279	8140.293657	9057.958782	3047.52529	2330.27247	4477.488333
ENSMUSG00000046245	Pilra	281.5646936	-4.501357763	1.036087253	-4.344574022	1.40E-05	0.001449331	58.07110103	4.874913858	8.397365991	736.0119795	59.22491125	822.8078898
ENSMUSG00000055602	Tcp10b	562.2541987	-3.125777191	0.721660729	-4.331366616	1.48E-05	0.001527837	185.6639427	116.1854469	44.78595195	546.1737945	2078.566597	402.1494594
ENSMUSG00000057092	Fxyd3	35.08666301	-8.804144988	2.034805457	-4.326774806	1.51E-05	0.001548719	0	0	0	63.02005322	36.44609923	111.0538256
ENSMUSG00000027506	Tpd52	6420.276074	-2.481806174	0.574091001	-4.323018773	1.54E-05	0.001564	1634.169857	1876.02935	2339.132949	19803.07919	2075.149775	10794.09532
ENSMUSG00000020387	Jade2	17681.74365	-1.237631961	0.28658263	-4.318586796	1.57E-05	0.001584335	12252.18441	10650.87429	8689.407719	23759.33809	30255.95706	20482.70029
ENSMUSG00000074071	Fam169b	67.33717053	-7.814602663	1.813002095	-4.310310885	1.63E-05	0.001633142	0	0	1.866081331	301.0958098	6.833643606	94.2274884
ENSMUSG00000039985	Sinhcaf	1036.103454	1.937434191	0.449831567	4.307021414	1.65E-05	0.001645936	2086.470123	1647.720884	1194.292052	441.9183979	250.5669322	595.6523374
ENSMUSG00000002992	Apoc2	39.20905726	-8.963006543	2.082516767	-4.303930074	1.68E-05	0.001657412	0	0	0	14.00445627	54.66914885	166.5807384
ENSMUSG00000027333	Smox	5140.807415	-1.976688041	0.459533223	-4.3015128	1.70E-05	0.001663964	2686.810801	1847.592352	1714.928743	13367.25351	3348.485367	7879.773718
ENSMUSG00000026921	Egfl7	45014.90527	1.221928049	0.285093973	4.286053605	1.82E-05	0.001759579	66704.88332	73666.44828	48673.93241	31933.2724	23112.52162	25998.37363
ENSMUSG00000035021	Baz1a	4508.97135	-1.593106934	0.371570951	-4.287490528	1.81E-05	0.001759579	2094.649151	2219.710777	2421.240527	7229.411537	9341.590809	3747.225298
ENSMUSG00000019979	Apaf1	7914.03034	-1.702978671	0.398252296	-4.276130198	1.90E-05	0.001827314	2653.276785	4060.803244	4444.072691	9774.332451	19052.19837	7499.498497
ENSMUSG00000021367	Edn1	2399.550829	1.606654334	0.376604439	4.266158778	1.99E-05	0.001897973	2305.668082	4644.980421	3888.913494	1508.59115	984.0446792	1065.107146
ENSMUSG00000022512	Cldn1	41.62002806	-9.052272255	2.132488404	-4.244933871	2.19E-05	0.002072848	0	0	0	150.9369176	4.555762404	94.2274884
ENSMUSG00000028064	Sema4a	3452.792877	-2.424193646	0.571377798	-4.242715862	2.21E-05	0.002079492	452.3002658	1664.783082	1136.443531	7241.859943	1742.579119	8478.791323
ENSMUSG00000032688	Malt1	2115.27778	-1.739763918	0.410840528	-4.234645318	2.29E-05	0.002141319	856.3442645	1443.786988	624.2042053	4055.846141	2346.217638	3365.267443
ENSMUSG00000032369	Plscr1	5819.001507	-1.891996211	0.447103801	-4.231671044	2.32E-05	0.002155563	1244.030207	2738.076617	3428.924446	9561.931531	12878.00138	5063.044868
ENSMUSG00000036867	Smad6	5966.567992	1.269982426	0.300365763	4.22811978	2.36E-05	0.002163964	6632.37406	10503.81439	8168.771028	3423.311533	3058.055514	4013.081426
ENSMUSG00000079014	Serpina3i	489.6061302	-2.400195691	0.567709997	-4.227855248	2.36E-05	0.002163964	162.7626634	201.4964395	103.5675139	634.8686843	1358.756137	476.1853432
ENSMUSG00000006403	Adamts4	1719.524067	-2.696704505	0.639323839	-4.218057171	2.46E-05	0.002245568	201.2040965	444.4296467	733.3699632	1723.326147	6186.725344	1028.089204
ENSMUSG00000025059	Gk	1322.282544	-2.927566146	0.694580299	-4.214870692	2.50E-05	0.00226291	364.7846628	301.4321735	255.6531424	5562.881241	570.6092411	878.3348026
ENSMUSG00000026072	Il1r1	4630.829736	-1.338016397	0.318061205	-4.206789058	2.59E-05	0.002315648	2674.542259	2578.829431	2622.777311	6735.365441	8557.999676	4615.464298
ENSMUSG00000038530	Rgs4	425.255663	-2.745701356	0.652467984	-4.208177909	2.57E-05	0.002315648	137.4076757	154.3722722	39.18770796	789.6957286	1045.547472	385.3231222
ENSMUSG00000044813	Shb	3513.097177	-1.527167825	0.363266929	-4.203982538	2.62E-05	0.002329818	1383.891591	1902.841376	2143.194409	4333.60119	7428.170599	3886.883897
ENSMUSG00000026536	Ifi211	418.3086361	-1.949116228	0.464059006	-4.200147399	2.67E-05	0.002353859	169.3058861	152.7473009	194.0724585	525.1671101	681.0864794	787.4725817
ENSMUSG00000045763	Basp1	166.3034488	-5.433676596	1.294093172	-4.198829508	2.68E-05	0.002353859	17.99386229	0.812485643	3.732162663	792.80783	12.52834661	169.9460059
ENSMUSG00000034987	Hrh2	144.9336481	-6.444332903	1.539550175	-4.185854418	2.84E-05	0.002477066	9.814833977	0	0	487.8218934	6.833643606	365.1315176
ENSMUSG00000034640	Tiparp	3341.067908	-1.365657094	0.327077823	-4.175327703	2.98E-05	0.002578527	2045.574981	2285.522114	1272.667468	4439.412638	4867.832128	5135.398118
ENSMUSG00000003617	Cp	9854.196154	-1.558621079	0.376073119	-4.14446287	3.41E-05	0.002915838	7194.273305	2882.699061	4907.793901	13192.97583	18652.43022	12295.0046
ENSMUSG00000036712	Cyld	6781.365701	-1.366549399	0.329712824	-4.144665602	3.40E-05	0.002915838	3542.337163	3889.368773	3937.431609	8411.232041	7061.431726	13846.39289
ENSMUSG00000005057	Sh2b2	1494.844949	-1.698011596	0.410745881	-4.133971083	3.57E-05	0.003015716	669.0445161	469.6167016	975.0274956	2330.963944	2887.214423	1637.202611
ENSMUSG00000034959	Rubcnl	237.678521	-5.171339622	1.250525879	-4.13533195	3.54E-05	0.003015716	35.98772458	2.437456929	0	944.5227729	76.30902026	366.8141513
ENSMUSG00000073982	Rhog	1981.995005	-1.195130911	0.289513925	-4.128060201	3.66E-05	0.003075856	1226.036344	1177.291697	1212.019825	2902.812575	2902.020651	2471.788937
ENSMUSG00000063236	1110038F14Rik	1401.711733	1.539300665	0.3732339	4.12422522	3.72E-05	0.003109044	2315.482916	2006.027052	1936.992422	692.44256	961.2658672	498.0595816
ENSMUSG00000039155	Cdh26	38.42565062	8.514399056	2.067090344	4.119026089	3.80E-05	0.003161317	13.0864453	106.4356192	111.0318392	0	0	0
ENSMUSG00000029379	Cxcl3	462.5935802	-4.57579347	1.112216793	-4.114120104	3.89E-05	0.003210415	94.05882561	0.812485643	16.79473198	1912.386306	107.0604165	644.4487153
ENSMUSG00000035671	Zswim4	1299.136966	-1.608338699	0.391694683	-4.106102968	4.02E-05	0.003294532	489.1058932	579.3022634	857.4643717	2388.537819	2018.202745	1462.208704
ENSMUSG00000053063	Clec12a	85.51450845	-8.269442611	2.014253756	-4.105462176	4.04E-05	0.003294532	0	1.624971286	0	321.3244689	0	190.1376105
ENSMUSG00000030413	Pglyrp1	378.0884022	-3.917471498	0.95496226	-4.10222651	4.09E-05	0.003321757	11.45063964	25.99954057	103.5675139	1156.145668	69.47537666	901.8916747
ENSMUSG00000054128	H2-T3	33.82365825	-8.749744417	2.136721836	-4.094938456	4.22E-05	0.003408407	0	0	0	24.1187858	30.75139623	148.0717675
ENSMUSG00000057367	Birc2	6354.411531	-1.735581446	0.42626272	-4.071623823	4.67E-05	0.00374686	3326.410815	3227.192974	2251.427126	7400.577114	16546.52905	5374.332106
ENSMUSG00000034343	Ube2f	1517.203418	-1.300488894	0.320021591	-4.06375361	4.83E-05	0.003853635	881.6992523	746.6743059	1000.219594	2164.466519	1957.838893	2352.321943
ENSMUSG00000022126	Acod1	1889.490563	-7.897821193	1.947736355	-4.054871785	5.02E-05	0.003980537	41.7130444	0	5.598243994	6274.774435	189.0641398	4825.793513
ENSMUSG00000041235	Chd7	16125.4194	-1.69532806	0.418645895	-4.049551376	5.13E-05	0.00404937	8020.355165	9443.520628	5363.117746	16798.3453	41564.49829	15562.67929
ENSMUSG00000024300	Myo1f	1018.365166	-2.769673137	0.68844591	-4.02308024	5.74E-05	0.0045033	358.2414402	116.1854469	306.970379	2326.295792	305.2360811	2697.261856
ENSMUSG00000057751	Megf6	7255.077399	1.137533899	0.282827905	4.022000225	5.77E-05	0.0045033	8992.841631	10231.6317	10703.84252	5452.401641	3618.414289	4531.332612
ENSMUSG00000021366	Hivep1	7030.386818	-1.420426542	0.353425076	-4.019031581	5.84E-05	0.004535354	3218.447642	4181.863604	4072.722506	7046.57558	15118.29754	8544.414038
ENSMUSG00000005043	Sgsh	1479.440051	1.44720693	0.361752516	4.000544203	6.32E-05	0.004836996	1713.506432	1813.467955	2968.002357	784.2495511	820.0372327	777.3767793
ENSMUSG00000029321	Slc10a6	690.6344883	-2.124814514	0.531208252	-3.999965184	6.34E-05	0.004836996	361.5130515	311.1820013	99.83535123	1016.87913	1141.218482	1213.178913
ENSMUSG00000060591	Ifitm2	3580.816779	-1.216193564	0.303999508	-4.000643197	6.32E-05	0.004836996	2228.785216	1968.652713	2268.221858	5337.25389	5917.935363	3764.051635
ENSMUSG00000025403	Shmt2	808.2340157	1.569711114	0.39308704	3.993291441	6.52E-05	0.004948488	1033.011276	1286.977258	1308.123013	391.3467502	510.2453892	319.7004071
ENSMUSG00000020120	Plek	4397.333753	-4.241187223	1.063595687	-3.987593477	6.67E-05	0.005041712	817.0849286	286.807432	221.1306378	15713.77796	1068.326284	8276.875276
ENSMUSG00000028965	Tnfrsf9	195.9341037	-5.557224212	1.396155814	-3.980375369	6.88E-05	0.005148623	0	24.37456929	0	663.6556221	420.2690818	67.30534886
ENSMUSG00000061878	Sphk1	2507.061968	-2.223245131	0.558592703	-3.980082662	6.89E-05	0.005148623	1444.4164	619.1140599	589.6817007	2388.537819	8003.335603	1997.286227
ENSMUSG00000032294	Pkm	19693.15512	-1.057661985	0.266347381	-3.970986992	7.16E-05	0.005321072	12666.04325	13373.51368	12304.9403	26285.58639	31954.1175	21574.72958
ENSMUSG00000074457	S100a16	4348.771749	1.26942	0.319833046	3.969008259	7.22E-05	0.005337355	6759.148999	5853.959058	5831.50416	3445.096243	2210.683706	1992.238326
ENSMUSG00000042688	Mapk6	7264.723878	-1.562835635	0.393997305	-3.966615042	7.29E-05	0.00536313	2841.394436	3973.86728	4208.013402	8251.736845	17385.92827	6927.403031
ENSMUSG00000050931	Sgms2	590.0791831	-2.28076804	0.57776879	-3.947544555	7.90E-05	0.005778576	96.51253411	281.1200325	226.7288818	1385.663145	495.4391614	1055.011343
ENSMUSG00000038676	Ucn	36.57636075	8.443684585	2.141346825	3.943165342	8.04E-05	0.005854825	112.8705907	99.12324844	7.464325325	0	0	0
ENSMUSG00000048218	Amigo2	11949.29557	1.138708174	0.289151947	3.938096172	8.21E-05	0.005949209	13057.8187	18933.35294	17310.70347	6277.886536	7194.687776	8921.323991
ENSMUSG00000001508	Sgca	86.03220027	-6.106275964	1.552953421	-3.932040639	8.42E-05	0.006039178	0	7.312370787	0	45.1254702	68.33643606	395.4189245
ENSMUSG00000020668	Kif3c	685.9538451	1.797344231	0.457011805	3.932817947	8.40E-05	0.006039178	1137.702838	884.7968652	1171.899076	189.838185	304.0971405	427.3889653
ENSMUSG00000020826	Nos2	536.4369233	-4.235569264	1.083144977	-3.910436141	9.21E-05	0.006572378	136.5897728	3.249942572	22.39297598	2592.380461	159.4516841	304.5567036
ENSMUSG00000039361	Picalm	63309.66254	-0.957127623	0.245144903	-3.904334182	9.45E-05	0.006706546	48040.34071	43282.73517	37817.07122	82248.9497	90196.12301	78272.75546
ENSMUSG00000058624	Gda	2809.853236	-1.980880976	0.508671718	-3.894222746	9.85E-05	0.006957558	2058.661427	792.9859875	556.0922367	6641.224374	2935.049929	3875.105461
ENSMUSG00000015947	Fcgr1	31.40865176	-8.64757813	2.222027888	-3.891750493	9.95E-05	0.006993362	0	0	0	140.0445627	11.38940601	37.01794187
ENSMUSG00000028967	Errfi1	6956.664589	-1.207802628	0.310444053	-3.890564554	0.000100011	0.006993362	5311.460987	4228.175286	3070.636831	8334.207532	11029.50078	9766.006119
ENSMUSG00000046591	Ticrr	85.95299303	-7.695564138	1.979073232	-3.888468609	0.000100879	0.00701927	0	2.437456929	0	112.8136755	0	400.4668257
ENSMUSG00000026064	Ptp4a1	2981.684583	-1.258868689	0.32417882	-3.883253974	0.000103068	0.007101624	1864.000553	1662.345625	1745.719085	4398.95532	2972.634969	5246.451944
ENSMUSG00000029863	Casp2	597.8653353	1.836196941	0.472805831	3.883617376	0.000102914	0.007101624	1070.634806	554.1152085	1177.49732	280.8671508	212.9818924	291.0956338
ENSMUSG00000004558	Ndrg2	976.3793834	-1.468528585	0.378670424	-3.878117991	0.000105268	0.007217989	495.6491158	665.4257416	393.7431609	1532.709936	1301.809107	1468.939239
ENSMUSG00000022701	Ccdc191	437.8202464	2.185607312	0.564152118	3.874145362	0.000107	0.007301297	681.3130586	527.3031823	946.103235	178.9458301	217.5376548	75.71851747
ENSMUSG00000025161	Slc16a3	1099.441136	-2.533207007	0.657211714	-3.854476351	0.000115978	0.007768019	521.8220064	302.2446592	147.4204252	2437.553416	417.9912006	2769.615106
ENSMUSG00000036918	Ttc7	631.51134	-2.050991469	0.532124287	-3.854346663	0.000116039	0.007768019	187.2997484	248.6206067	300.4390943	906.3995308	509.1064486	1637.202611
ENSMUSG00000037936	Scarb1	13918.43646	-1.42212034	0.368896348	-3.85506755	0.000115698	0.007768019	6288.036968	7592.678333	8814.435168	19543.21873	29667.12477	11605.12478
ENSMUSG00000042810	Krba1	1486.301349	1.513523214	0.392609476	3.85503485	0.000115713	0.007768019	2489.696219	2585.329316	1531.119732	1019.213206	718.6715192	573.778099
ENSMUSG00000016528	Mapkapk2	4011.840474	-1.279310551	0.332474471	-3.847845962	0.000119161	0.007799332	2230.421021	2339.146166	2454.829991	7974.759821	4365.559323	4706.326519
ENSMUSG00000016534	Lamp2	7471.517998	-1.024369639	0.266289609	-3.846825424	0.000119658	0.007799332	5640.257925	4686.417189	4447.804853	8820.473374	10251.60435	10982.5503
ENSMUSG00000024370	Cdc23	1192.878082	1.5099805	0.392394418	3.848119211	0.000119028	0.007799332	1556.469088	1653.408283	2088.14501	546.1737945	858.7612131	454.3111048
ENSMUSG00000024675	Ms4a4c	34.12957934	-8.765406583	2.278803888	-3.846494483	0.00011982	0.007799332	0	0	0	106.5894727	2.277881202	95.91012212
ENSMUSG00000028480	Glipr2	778.814601	-2.148243085	0.557926878	-3.850402568	0.000117924	0.007799332	498.1028243	233.9958652	127.8265712	1603.510243	828.0098169	1381.442285
ENSMUSG00000040528	Milr1	293.9230505	-4.705236394	1.222205264	-3.849792283	0.000118218	0.007799332	0	12.99977029	52.25027728	859.7180099	41.00186163	797.568384
ENSMUSG00000040289	Hey1	1235.30185	1.509542244	0.393044266	3.840641817	0.000122713	0.007951018	1373.258854	2290.397028	1823.161461	844.9355283	581.9986471	498.0595816
ENSMUSG00000092356	Gm20532	1481.806725	1.282600394	0.334269261	3.837027638	0.000124532	0.008032059	2173.985726	2430.144558	1697.200971	981.0899643	768.7849056	839.634227
ENSMUSG00000008206	Cers4	3670.750292	1.178511687	0.307678589	3.830333764	0.00012797	0.008216228	5655.798079	3717.121817	5902.415251	2246.159181	2100.206468	2402.800954
ENSMUSG00000033460	Armcx1	2404.813694	1.384558847	0.361656581	3.82838007	0.000128989	0.008244236	3780.346887	2816.075238	3838.529299	1876.59714	1042.13065	1075.202948
ENSMUSG00000022346	Myc	6235.874864	-1.621144855	0.423940908	-3.823987792	0.00013131	0.008354773	3229.080378	3112.632498	2837.376664	6052.259185	16471.35897	5712.541484
ENSMUSG00000024521	Pmaip1	706.4314027	-1.486139807	0.38943397	-3.816153502	0.000135548	0.008547403	432.6705978	355.8687116	326.564233	1204.383239	914.5693026	1004.532332
ENSMUSG00000026177	Slc11a1	1108.674217	-5.27107272	1.380941036	-3.817015052	0.000135076	0.008547403	121.049619	4.874913858	41.98682995	4524.995426	259.678457	1699.460059
ENSMUSG00000033107	Rnf125	2240.284093	-2.037120283	0.53446272	-3.811529239	0.00013811	0.008670221	615.0629292	1236.603149	781.8880778	2387.759794	6872.367586	1548.023024
ENSMUSG00000004500	Zfp324	231.3259629	2.235510813	0.589382572	3.792970676	0.000148856	0.009303484	312.4388816	333.1191136	499.1767561	68.46623066	95.67101048	79.08378491
ENSMUSG00000024053	Emilin2	323.7031038	-3.498345847	0.923659743	-3.787483295	0.000152181	0.009469407	93.24092278	17.0621985	47.58507395	942.1886969	54.66914885	787.4725817
ENSMUSG00000053475	Tnfaip6	50.60125392	-5.580611915	1.478681515	-3.774045903	0.000160621	0.009950764	0	1.624971286	4.665203328	119.0378783	31.89033683	146.3891338
ENSMUSG00000009292	Trpm2	710.8910619	-5.677105321	1.505362808	-3.771253874	0.000162429	0.009975279	49.07416988	25.18705493	7.464325325	3519.008651	35.30715863	629.3050118
ENSMUSG00000040297	Suco	2361.263203	-1.204015324	0.319216236	-3.771785978	0.000162083	0.009975279	1485.311542	1498.223526	1304.390851	2577.597979	4125.242857	3176.812466
ENSMUSG00000038241	Cep250	4549.311273	1.121746451	0.298486235	3.75811786	0.000171196	0.010468169	5612.449229	7002.001271	6089.023384	3612.371692	2489.724154	2490.297908
ENSMUSG00000038067	Csf3	109.9972742	-4.648479197	1.237388288	-3.756685951	0.000172178	0.010482841	4.907416988	20.31214107	0	262.9725677	292.7077344	79.08378491
ENSMUSG00000028082	Sh3d19	2881.564221	1.177054934	0.314168243	3.746575154	0.000179265	0.010867479	3283.061965	3869.056632	4835.016729	1462.687655	2030.731092	1808.831251
ENSMUSG00000026890	Lhx6	5698.995128	1.232012773	0.32969857	3.736785303	0.000186388	0.011203105	7233.532641	7587.80342	9159.660215	2606.384917	2859.879849	4746.709728
ENSMUSG00000042349	Ikbke	1381.893925	-2.455834057	0.657096688	-3.737401365	0.000185932	0.011203105	407.31561	485.0539288	386.2788356	5373.821081	669.6970734	969.1970236
ENSMUSG00000036555	Iqce	1208.040744	1.566405996	0.419560647	3.733443564	0.00018888	0.01130476	1440.326886	2109.212729	1867.014372	375.0082179	600.2216967	856.4605642
ENSMUSG00000025804	Ccr1	452.9288287	-7.519839225	2.017505619	-3.727295307	0.000193546	0.011438628	9.814833977	4.874913858	0	1641.633485	4.555762404	1056.693977
ENSMUSG00000030790	Adm	414.4376438	-2.164531722	0.580674741	-3.727614734	0.000193301	0.011438628	196.2966795	140.5600162	116.6300832	971.7536601	310.9307841	750.4546398
ENSMUSG00000108596	Gm49368	1009.570674	-5.408479028	1.450441957	-3.728848991	0.000192356	0.011438628	116.1422021	13.81225593	9.330406657	3752.416255	123.0055849	2042.717338
ENSMUSG00000021025	Nfkbia	25671.08899	-0.954631099	0.256255013	-3.725316771	0.00019507	0.011480688	19302.50682	18450.73647	14671.13143	37441.69186	32114.70813	32045.75923
ENSMUSG00000021322	Aoah	63.2500912	-6.249734487	1.68166051	-3.716406761	0.000202076	0.011794735	0	4.874913858	0	294.0935817	21.63987142	58.89218025
ENSMUSG00000048572	Tmem252	8420.320824	-1.586156797	0.426736077	-3.716950319	0.000201642	0.011794735	5849.64105	4539.357287	2233.699354	11902.23178	18272.02406	7724.971415
ENSMUSG00000079659	Tmem243	1603.685246	-1.358445932	0.365833951	-3.713285575	0.000204586	0.011892076	1190.866523	663.8007703	845.3348431	2361.306932	2659.426303	1901.376105
ENSMUSG00000020077	Srgn	18994.57251	-1.015054683	0.273656018	-3.709235743	0.000207886	0.011906569	13476.58495	13432.82514	10816.74044	30118.91729	25368.76295	20753.60432
ENSMUSG00000026094	Stk17b	1093.077717	-2.665114305	0.718781699	-3.707821593	0.00020905	0.011906569	550.4486055	162.4971286	180.0768485	2478.010735	294.9856156	2892.447367
ENSMUSG00000041238	Rbbp8	2086.097929	-1.175301445	0.316926015	-3.708441054	0.000208539	0.011906569	1300.465502	1121.230187	1420.087893	2778.328519	3491.991883	2404.483588
ENSMUSG00000041408	Wapl	13091.24158	-0.872322028	0.235206661	-3.708747123	0.000208287	0.011906569	9625.898423	9211.149734	8912.404438	17342.96304	16899.60064	16555.43319
ENSMUSG00000070544	Top1	17803.74698	-1.355724923	0.365474184	-3.709495725	0.000207672	0.011906569	9276.653914	10044.76	10691.71299	21832.94733	39570.2133	15406.19435
ENSMUSG00000020097	Sgpl1	2331.935249	-1.429942662	0.385780548	-3.706621994	0.000210042	0.011915038	1594.092618	966.8579151	1226.015435	3714.293013	2110.456934	4379.895577
ENSMUSG00000024985	Tcf7l2	23059.83218	-1.113616813	0.300544684	-3.705328594	0.000211117	0.011928103	16488.10318	12646.33903	14595.55513	22098.25397	36557.71541	35973.02633
ENSMUSG00000089844	A530032D15Rik	255.0193116	-3.565609671	0.962562027	-3.704290811	0.000211983	0.01192932	96.51253411	4.874913858	17.72777265	753.9065626	206.1482488	450.9458374
ENSMUSG00000041483	Zfp281	2694.238755	-1.260523936	0.340405036	-3.703012009	0.000213055	0.011942059	1568.737631	1842.717438	1349.176803	3546.239538	5025.005931	2833.555187
ENSMUSG00000024014	Pim1	2958.123156	-1.548400514	0.418308001	-3.70157996	0.000214261	0.011962206	733.6588398	1655.033255	2133.864002	5349.702295	3722.057884	4154.422658
ENSMUSG00000000982	Ccl3	431.1923661	-6.857922296	1.854577501	-3.697835378	0.000217446	0.012060077	20.44757079	1.624971286	0	2022.865906	101.3657135	440.850035
ENSMUSG00000027776	Il12a	24.97845811	-8.313747474	2.248469882	-3.697513381	0.000217722	0.012060077	0	0	0	36.56719137	37.58503983	75.71851747
ENSMUSG00000029545	Acads	294.6000831	2.080421066	0.56410286	3.688017232	0.000226008	0.012470187	555.3560225	303.8696305	570.0878467	89.47291506	134.3949909	114.4190931
ENSMUSG00000004359	Spic	27.10995622	-8.435806623	2.28912879	-3.685160337	0.000228559	0.012561836	0	0	0	121.3719543	22.77881202	18.50897094
ENSMUSG00000031584	Gsr	3439.97447	-1.838835833	0.499155693	-3.683892337	0.000229699	0.012575591	2430.807215	1557.534978	520.6366914	6642.780424	3624.108992	5863.978519
ENSMUSG00000037754	Ppp1r16b	13460.00981	1.399307409	0.380487779	3.677667157	0.000235377	0.01283667	11329.59002	18076.18058	29152.8556	7121.266014	5825.681174	9254.485468
ENSMUSG00000059089	Fcgr4	46.04840881	-7.3668498	2.00474342	-3.674709555	0.00023812	0.012936334	1.635805663	0	0	168.0534752	2.277881202	104.3232907
ENSMUSG00000018986	Slfn3	1074.123282	-2.133130634	0.581827288	-3.666260896	0.000246123	0.013319866	257.6393919	386.743166	552.3600741	1242.506481	3325.706555	679.7840235
ENSMUSG00000026341	Actr3	19914.35307	-1.119863033	0.305680802	-3.66350463	0.000248788	0.013412697	10721.88822	11839.54079	15093.79885	36001.56694	23046.46306	22782.86059
ENSMUSG00000046062	Ppp1r15b	4067.120862	-0.994159721	0.271664477	-3.659513138	0.000252695	0.013571541	2536.31668	2762.451186	2857.903559	5354.370447	6133.195136	4758.488164
ENSMUSG00000041380	Htr2c	26.88833318	-8.420235674	2.30530359	-3.652549587	0.000259649	0.013892228	0	0	0	59.12992648	7.972584207	94.2274884
ENSMUSG00000017715	Pgs1	2858.86998	-1.557810532	0.42730809	-3.645637816	0.000266729	0.014197721	2178.893143	1236.603149	933.9737063	5218.216011	5032.978516	2552.555355
ENSMUSG00000027954	Efna1	2425.219464	1.607658398	0.441055947	3.645021474	0.000267369	0.014197721	2268.044551	3405.12733	5282.876249	1449.461224	661.7244892	1484.082942
ENSMUSG00000028601	Echdc2	141.4907549	-3.422869906	0.939592981	-3.642928348	0.000269554	0.014260108	11.45063964	9.749827716	51.31723661	138.488512	200.4535458	437.4847676
ENSMUSG00000078578	Ube2d3	23038.70513	-0.90082841	0.247439784	-3.640596497	0.000272007	0.014336197	18101.82546	15794.7209	14315.64293	27859.53167	31788.97111	30371.53867
ENSMUSG00000002897	Il17ra	1111.963362	-2.520969215	0.693331206	-3.636024449	0.000276878	0.014538672	600.3406783	109.6855618	279.9121997	2984.505236	451.020478	2246.316018
ENSMUSG00000003421	Nosip	2971.275137	1.192750967	0.330263612	3.611511904	0.000304417	0.015866759	3824.51364	3089.8829	5487.212155	1734.218501	1681.076327	2010.747297
ENSMUSG00000026271	Gpr35	734.8415565	-2.763795053	0.765242886	-3.611657296	0.000304246	0.015866759	222.4695701	169.8094994	173.5455638	1917.832484	104.7825353	1820.609687
ENSMUSG00000028709	Mob3c	2232.095215	-1.15687401	0.320425241	-3.610433453	0.000305686	0.015874305	1259.57036	1436.474617	1450.878235	2760.433936	3925.928252	2559.28589
ENSMUSG00000021638	Ocln	4544.644136	1.194864002	0.331055317	3.609257855	0.000307074	0.015888	4840.348956	5652.462618	8486.004854	3307.385756	2338.245054	2643.417576
ENSMUSG00000002983	Relb	11980.76409	-1.38126989	0.383088085	-3.605619554	0.000311409	0.016053479	4384.777079	8164.668226	7391.548153	16768.00231	24617.06215	10558.5266
ENSMUSG00000020300	Cpeb4	6398.321065	-1.187358225	0.33040714	-3.593621575	0.000326113	0.016565363	4028.171445	3882.868888	3803.073753	7794.25794	12575.04318	6306.511188
ENSMUSG00000028931	Kcnab2	286.0820776	-4.141781237	1.152815435	-3.592753108	0.000327203	0.016565363	41.7130444	0	50.38419595	755.4626133	83.14266387	785.7899479
ENSMUSG00000030214	Plbd1	563.7233037	-6.313730443	1.756524412	-3.594445031	0.000325084	0.016565363	19.62966795	0	22.39297598	1347.539903	72.89219846	1919.885076
ENSMUSG00000046470	Sox18	1663.66438	1.795090799	0.499571861	3.593258427	0.000326568	0.016565363	907.8721429	2952.572827	3888.913494	711.8931937	867.8727379	652.8618839
ENSMUSG00000109350	Gm44805	26.1393715	-8.37779162	2.330843567	-3.594317413	0.000325243	0.016565363	0	0	0	9.33630418	36.44609923	111.0538256
ENSMUSG00000038151	Prdm1	688.2600114	-1.704275859	0.474671286	-3.590433861	0.000330128	0.016653778	345.1549949	209.6212959	415.2030962	1371.658689	695.8927072	1092.029285
ENSMUSG00000024401	Tnf	295.3727755	-4.005699576	1.118778733	-3.580421632	0.00034304	0.01724357	0	34.93688265	69.04500926	818.4826665	151.4790999	698.2929944
ENSMUSG00000020437	Myo1g	382.2513847	-3.134059219	0.876314768	-3.576408081	0.000348348	0.017407085	138.2255785	30.06196879	66.24588726	1147.587389	71.75325786	839.634227
ENSMUSG00000022475	Hdac7	44828.54704	1.077664402	0.301351839	3.576100302	0.000348758	0.017407085	47479.25936	70045.19977	64977.885	32790.65633	21189.98988	32488.29189
ENSMUSG00000031827	Cotl1	2187.567873	-1.940041343	0.543099116	-3.57216811	0.000354038	0.017608405	1473.860902	530.5531249	709.1109059	5416.612475	1269.91877	3725.351059
ENSMUSG00000028382	Ptbp3	12973.32868	-1.083199531	0.303417195	-3.570000475	0.000356981	0.017692459	6096.647705	9676.704008	9184.852313	14509.39472	17539.68525	20832.68811
ENSMUSG00000024661	Fth1	14903.66622	-1.732423159	0.486285628	-3.562562941	0.000367252	0.018137874	10303.12197	5589.088738	4793.96294	39524.46572	9162.777135	20048.58079
ENSMUSG00000056310	Tyw1	729.7466971	1.690976839	0.474829627	3.561228585	0.000369124	0.018166795	993.7519402	1037.544166	1313.721257	527.5011862	300.6803187	205.281314
ENSMUSG00000027540	Ptpn1	9836.917775	-1.222484282	0.343668562	-3.557160638	0.000374885	0.01833132	5112.710599	4891.976056	7701.317654	16785.89689	9044.327312	15485.27814
ENSMUSG00000071637	Cebpd	12269.87888	-0.908803675	0.255494616	-3.557036506	0.000375062	0.01833132	7770.894801	9900.950045	7912.184845	15010.44305	16041.97836	16982.82215
ENSMUSG00000021423	Ly86	27.71107174	-8.461636694	2.380033075	-3.555260128	0.000377605	0.018391983	0	0	0	12.44840557	9.111524808	144.7065
ENSMUSG00000024883	Rin1	887.0940575	1.919153181	0.540439993	3.551093934	0.000383633	0.018589408	528.3652291	1518.535667	2161.855222	272.3088719	383.8229825	457.6763722
ENSMUSG00000036478	Btg1	5593.268828	-1.035301676	0.291655358	-3.549743378	0.000385607	0.018589408	2800.499295	3860.931775	4343.304299	7381.12648	6972.594359	8201.156758
ENSMUSG00000055629	B4galnt4	23.84893442	-8.246039878	2.322624362	-3.550311455	0.000384776	0.018589408	0	0	0	24.89681115	27.33457442	90.86222096
ENSMUSG00000033033	Calhm2	223.2997486	2.561911462	0.722047144	3.548122145	0.000387988	0.018597615	198.750388	476.9290724	471.1855362	101.1432953	61.50279245	30.28740699
ENSMUSG00000067851	Arfgef1	6096.007426	-0.919323986	0.259122477	-3.547835738	0.00038841	0.018597615	3770.532053	4571.044227	4308.781794	7265.200703	8412.215279	8248.270503
ENSMUSG00000001240	Ramp2	39469.53158	1.080218809	0.305416609	3.536869887	0.000404899	0.01932162	48369.13764	58674.46319	53733.81194	32105.99403	17225.33765	26708.44506
ENSMUSG00000028771	Ptpn12	12680.00375	-1.13965232	0.322365194	-3.535283399	0.000407338	0.019372558	7607.314235	8072.857348	8070.801758	14224.63744	24946.21598	13158.1957
ENSMUSG00000023947	Nfkbie	941.5370932	-1.569642979	0.444715987	-3.529540256	0.000416282	0.019731505	392.5933591	410.3052497	621.4050833	1702.319462	1694.743614	827.855791
ENSMUSG00000022200	Golph3	5713.469362	-0.960258841	0.272411717	-3.525027678	0.000423439	0.020003577	4076.427712	3893.431201	3666.849816	6578.20432	7070.543251	8995.359875
ENSMUSG00000035355	Kcnh4	25.26904208	-8.329773804	2.370670624	-3.513678248	0.000441948	0.020808375	0	0	0	40.45731811	6.833643606	104.3232907
ENSMUSG00000037405	Icam1	53443.71405	-1.587328467	0.45219375	-3.510283955	0.000447628	0.021005818	15844.41365	31586.19186	32636.82944	57341.2462	140006.5513	43247.05191
ENSMUSG00000035673	Sbno2	73062.81353	-1.402498312	0.400779102	-3.499429748	0.000466254	0.021807431	26559.75864	49451.93866	44303.56993	103720.1152	157857.1673	56484.3314
ENSMUSG00000024590	Lmnb1	2294.598221	-1.963893907	0.563516007	-3.48507209	0.000492004	0.022860405	1138.520741	756.4241336	914.3798523	6515.962293	902.040956	3540.26135
ENSMUSG00000050370	Ch25h	4020.006336	-1.654821666	0.474778674	-3.485459133	0.000491293	0.022860405	1778.120755	2443.956814	1591.767376	4299.368075	11116.06027	2890.764734
ENSMUSG00000024404	Riok3	5331.011061	-1.447781825	0.415587716	-3.48369735	0.000494538	0.022902802	4184.390885	2916.010973	1479.802496	7558.516259	10242.49282	5604.852926
ENSMUSG00000020032	Nuak1	1243.00156	1.640221643	0.471100685	3.4816796	0.00049828	0.023000647	841.6220135	2012.526938	2792.590712	564.0683776	693.614826	553.5864944
ENSMUSG00000030148	Clec4a2	88.90559664	-6.740739166	1.937431666	-3.479213892	0.000502887	0.023062595	4.907416988	0	0	380.4543953	0	148.0717675
ENSMUSG00000032599	Ip6k2	1880.253186	-1.165365009	0.334917078	-3.479562811	0.000502233	0.023062595	1383.891591	1101.730532	992.7552683	2695.857832	2039.842616	3067.441274
ENSMUSG00000035208	Slfn8	788.8544168	-2.454841244	0.706777143	-3.473288955	0.000514122	0.023425698	57.2531982	279.4950612	393.7431609	1601.954192	1978.339824	422.3410641
ENSMUSG00000035900	Gramd4	1550.894752	1.138735005	0.327842766	3.473418125	0.000513874	0.023425698	2142.087515	2413.08236	1844.621396	960.8613052	1125.273314	819.4426224
ENSMUSG00000026821	Ralgds	13354.8137	-1.500695644	0.432774483	-3.467615822	0.000525097	0.023772438	5191.229271	7011.751099	8720.198061	17713.30311	32325.41214	9166.988515
ENSMUSG00000035283	Adrb1	779.2498778	1.371489739	0.39545458	3.468134665	0.000524085	0.023772438	1185.141203	925.4211473	1260.537939	338.4410265	454.4372998	511.5206513
ENSMUSG00000028943	Espn	313.8207346	3.632276163	1.049456832	3.461101068	0.000537971	0.024277436	1488.583153	198.2464969	55.98243994	38.90126742	91.11524808	10.09580233
ENSMUSG00000037411	Serpine1	5071.290854	-1.967125448	0.569356443	-3.454998134	0.000550297	0.024754586	1657.071136	1890.654091	2649.83549	4710.165459	17085.24795	2434.770995
ENSMUSG00000035873	Pawr	2709.916242	-1.71734527	0.497314957	-3.453234709	0.000553907	0.024837886	900.5110174	1610.346544	1281.064834	3399.970772	7353.00052	1714.603762
ENSMUSG00000026854	Usp20	361.7652213	1.780866704	0.516042109	3.451010437	0.000558492	0.024964238	579.0752046	608.5517466	492.6454715	105.033422	183.3694368	201.9160466
ENSMUSG00000026580	Selp	43788.94217	-3.339085221	0.968641986	-3.447182001	0.000566467	0.025240833	1810.018966	8628.597528	13189.46285	47930.25159	162488.0998	28687.22232
ENSMUSG00000069763	Tmem100	3368.748905	1.259009436	0.365416682	3.445407662	0.000570199	0.025327224	4326.705978	4976.474563	4951.646813	2148.127987	1156.02471	2653.513379
ENSMUSG00000032531	Amotl2	26852.06736	1.1636497	0.338000686	3.442743606	0.000575845	0.025474114	32099.41452	29291.7324	50000.71623	18232.24601	20113.69101	11374.60396
ENSMUSG00000048029	Eno4	24.37750599	7.858141026	2.282917285	3.442148815	0.000577113	0.025474114	83.4260888	29.24948315	33.58946396	0	0	0
ENSMUSG00000058881	Zfp516	7165.403	-1.298463942	0.377889223	-3.43609678	0.00059016	0.025968883	4675.950487	5121.097008	2629.308596	7279.205159	14407.5986	8879.258148
ENSMUSG00000002393	Nr2f6	767.2612237	1.601751495	0.466541552	3.433245093	0.000596403	0.025997537	1132.795421	908.3589488	1421.020934	229.5174778	550.1083103	361.7662501
ENSMUSG00000008226	Scrn3	173.4835422	2.162967145	0.63015416	3.43244127	0.000598173	0.025997537	291.9913108	276.2451186	282.7113217	57.57387578	75.17007966	57.20954653
ENSMUSG00000063894	Zkscan8	551.0125858	1.539277199	0.448356043	3.433158137	0.000596594	0.025997537	964.3074382	773.4863321	723.1065159	376.5642686	241.4554074	227.1555524
ENSMUSG00000074793	Hspa12b	4559.371439	1.286987703	0.374777692	3.434002957	0.000594738	0.025997537	4752.833353	8018.42081	6632.986092	3286.379071	1576.293792	3089.315513
ENSMUSG00000030798	Cd37	425.8257216	-3.065630235	0.894354549	-3.42775719	0.00060859	0.026234567	160.308955	16.24971286	96.10318856	1328.867295	107.0604165	846.3647619
ENSMUSG00000034255	Arhgap27	4559.365999	1.119227819	0.326544887	3.42748536	0.000609199	0.026234567	6256.95666	7295.308588	5181.174816	3638.046529	2056.926725	2927.782675
ENSMUSG00000053101	Gpr141	109.4126799	-5.36054715	1.563360586	-3.428861644	0.000606118	0.026234567	15.5401538	0	0	315.8782914	20.50093082	304.5567036
ENSMUSG00000018008	Cyth4	2749.719999	-3.807773073	1.111486029	-3.425839797	0.000612902	0.026313792	262.5468089	584.1771773	252.8540204	10077.76234	404.3239133	4916.655734
ENSMUSG00000032724	Abtb2	1556.650547	-1.727807086	0.504550963	-3.424445128	0.000616056	0.026369074	843.2578192	756.4241336	566.3556841	1717.879969	4333.668987	1122.316692
ENSMUSG00000051243	Islr2	1841.931546	-2.416389869	0.708549349	-3.410333904	0.000648834	0.027688154	326.3432297	1018.856996	398.4083642	1347.539903	7204.938242	755.5025409
ENSMUSG00000032860	P2ry2	3638.213198	-1.644414293	0.482513617	-3.408016344	0.00065437	0.027840279	1990.775492	1923.153517	1376.234982	2336.410121	9972.563902	4230.141176
ENSMUSG00000037966	Ninj1	3741.376802	-1.106094469	0.324811189	-3.405345955	0.000660803	0.028029549	2922.366817	2479.706182	1718.660906	6098.16268	4617.265196	4612.099031
ENSMUSG00000060063	Alox5ap	1300.550391	-2.493735069	0.733742587	-3.398651124	0.00067719	0.028638665	574.9856905	158.4347004	443.1943162	3519.008651	250.5669322	2857.112059
ENSMUSG00000030748	Il4ra	44877.19218	-1.398313425	0.412186461	-3.39242929	0.000692758	0.029209576	27835.68706	27424.64039	18796.10421	52109.02573	108642.405	34455.29071
ENSMUSG00000015804	Med28	1717.345108	1.231700959	0.363943838	3.384316017	0.000713558	0.029731593	3110.484468	1789.093386	2327.00342	851.9377565	1263.085126	962.4664887
ENSMUSG00000020250	Txnrd1	27995.26944	-1.504547824	0.444469701	-3.385040239	0.000711678	0.029731593	19375.30017	17612.25128	6785.071721	32391.52933	64356.9776	27450.48653
ENSMUSG00000035064	Eef2k	1995.850305	1.25937641	0.372042601	3.385032809	0.000711697	0.029731593	3043.416436	2230.27309	3173.271304	1465.021731	757.3954996	1305.723768
ENSMUSG00000042831	Alkbh6	461.3918404	1.602644585	0.473266258	3.386348712	0.000708293	0.029731593	747.5631879	610.1767179	724.9725972	182.8359569	314.3476059	188.4549768
ENSMUSG00000022534	Mefv	948.5837633	-5.002174414	1.479475091	-3.381046727	0.000722103	0.029999116	134.9539672	19.49965543	17.72777265	4014.610798	66.05855486	1438.651832
ENSMUSG00000025422	Agap2	40.65666106	-6.041213246	1.791620432	-3.371926966	0.000746442	0.030919351	0	0	3.732162663	46.6815209	38.72398043	154.8023024
ENSMUSG00000021280	Exoc3l4	382.6661817	-1.951664695	0.579048414	-3.37046894	0.000750404	0.030992548	98.14833977	245.3706642	127.8265712	553.954048	429.3806066	841.3168607
ENSMUSG00000022075	Rhobtb2	528.2579261	1.495979693	0.444739505	3.363721179	0.000768992	0.031575612	859.6158758	698.7376529	782.8211185	348.5553561	277.9015066	201.9160466
ENSMUSG00000056501	Cebpb	4269.314507	-1.927043564	0.572824753	-3.364106658	0.000767919	0.031575612	3352.583706	1611.15903	369.4841036	6824.06033	5821.125412	7637.474462
ENSMUSG00000038425	Poli	320.9539657	1.980291658	0.58907067	3.361721703	0.000774581	0.031577195	711.5754633	413.5551923	410.5378929	73.91240809	173.1189713	143.0238663
ENSMUSG00000042331	Specc1	25036.90215	1.074466028	0.319656929	3.361309984	0.000775737	0.031577195	28398.40421	31704.00227	41750.77067	12082.73366	14576.16181	21709.34027
ENSMUSG00000051675	Trim32	413.6013652	1.722745241	0.512347039	3.362457687	0.00077252	0.031577195	851.4368475	612.6141748	441.3282349	228.7394524	206.1482488	141.3412326
ENSMUSG00000048163	Selplg	519.7558786	-2.61385268	0.777916416	-3.360068801	0.000779231	0.031628255	195.4787767	146.2474157	96.10318856	1352.208055	96.80995108	1231.687884
ENSMUSG00000040747	Cd53	411.4501397	-3.398297083	1.011730867	-3.358894341	0.00078255	0.031671966	161.9447606	27.62451186	24.25905731	1591.839863	42.14080224	620.8918432
ENSMUSG00000051413	Plagl2	835.3463288	-1.693334904	0.504424661	-3.356962964	0.000788037	0.031802909	415.4946384	469.6167016	298.573013	1751.335059	566.0534787	1511.005082
ENSMUSG00000042507	Mideas	19618.276	-1.241602474	0.370790574	-3.348527609	0.000812422	0.032693615	13233.66781	12369.28143	9381.723893	20045.04508	43316.18894	19363.74887
ENSMUSG00000031570	Plpp5	1345.813241	-1.691451743	0.506080647	-3.342257312	0.000831	0.032917829	297.7166306	1107.417931	503.8419595	1752.89111	2715.234393	1697.777425
ENSMUSG00000039886	Tmem120a	419.743365	-1.801341714	0.538864562	-3.342846867	0.000829236	0.032917829	215.1084447	212.8712385	133.4248152	485.4878174	992.0172634	479.5506106
ENSMUSG00000040328	Olfr56	2166.157763	-1.930996541	0.577479036	-3.343838342	0.000826279	0.032917829	705.0322407	1438.099588	557.0252774	1513.259303	6851.866655	1931.663512
ENSMUSG00000040820	Hlcs	1369.725726	1.128317064	0.33745746	3.343583111	0.000827039	0.032917829	2102.010277	1599.784231	1937.925463	1021.547282	749.4229154	807.6641863
ENSMUSG00000052749	Trim30b	510.2676866	-3.360149117	1.005451262	-3.341931374	0.000831976	0.032917829	209.3831248	58.49896629	3.732162663	1817.467214	183.3694368	789.1552154
ENSMUSG00000089945	Pakap	54029.036	-1.373586448	0.410763208	-3.343986079	0.000825839	0.032917829	29818.28352	32649.73556	27802.74576	49939.89106	136541.8939	47421.66617
ENSMUSG00000038379	Ttk	23.6385375	-8.236956257	2.468823877	-3.33638877	0.000848744	0.033487449	0	0	0	98.03119389	3.416821803	40.38320932
ENSMUSG00000018428	Akap1	1957.898602	1.098405139	0.329460383	3.333952108	0.000856214	0.033607856	2301.578568	2452.08167	3255.378882	1473.58001	1223.222205	1041.550274
ENSMUSG00000029098	Acox3	2083.034974	-1.289062368	0.386659752	-3.333841605	0.000856554	0.033607856	766.374953	1560.78492	1301.591729	2456.226025	2575.144699	3838.087519
ENSMUSG00000031480	Thsd1	2962.307641	1.077854186	0.323651534	3.330292225	0.000867549	0.033870436	3736.998037	3243.442687	5079.473384	1958.289802	1561.487564	2194.154373
ENSMUSG00000075014	Gm10800	8655.164696	-1.461225111	0.438788697	-3.330133889	0.000868042	0.033870436	3497.352507	3858.494318	6479.034382	7405.245266	9119.497392	21571.36431
ENSMUSG00000038729	Pakap	176180.629	-1.377042676	0.413687937	-3.328699127	0.000872526	0.0339516	96631.13002	107693.347	89526.18491	161375.6837	448682.2329	153175.1956
ENSMUSG00000027215	Cd82	7367.282704	-1.011295574	0.304049272	-3.326091085	0.000880731	0.034176735	4938.497296	4025.866361	5694.347182	10336.84478	11767.53429	7440.606316
ENSMUSG00000034032	Rpap1	1489.280793	1.099424527	0.330688114	3.324656921	0.000885274	0.034258891	1897.534569	2147.399554	2048.957302	1111.798223	982.9057386	747.0893723
ENSMUSG00000029675	Eln	25656.86866	1.160654425	0.349312415	3.322683005	0.000891562	0.034314193	38669.62797	39891.4201	27802.74576	20147.74442	9289.199541	18140.47415
ENSMUSG00000041479	Syt15	639.3919751	1.67570758	0.504274095	3.323009443	0.000890519	0.034314193	635.5105	830.3603271	1455.543438	331.4387984	198.1756646	385.3231222
ENSMUSG00000020811	Wscd1	2692.298028	1.428567683	0.43017876	3.320869873	0.000897374	0.03444403	2703.986761	3379.940275	5692.481101	1190.378783	972.6552732	2214.345977
ENSMUSG00000030142	Clec4e	4383.634201	-5.132998171	1.546343377	-3.319442659	0.000901973	0.034526754	606.0659981	103.9981623	18.66081331	16706.53831	495.4391614	8371.102764
ENSMUSG00000039304	Tnfsf10	5973.08096	1.501742336	0.452586602	3.318132553	0.000906215	0.034595358	3911.21134	7971.296643	14602.08642	2285.060448	3091.084791	3977.746118
ENSMUSG00000029570	Lfng	1556.483631	1.320761201	0.398288957	3.316087923	0.000912871	0.034755535	1714.324335	2231.898061	2721.679622	875.2785169	580.8597065	1214.861547
ENSMUSG00000029826	Zc3hav1	10621.22669	-1.178453742	0.356144172	-3.308923278	0.000936555	0.035476451	4292.354059	6706.256497	8529.857765	11369.28442	19795.92659	13033.68081
ENSMUSG00000039109	F13a1	1934.934007	-4.122513433	1.245908505	-3.308841231	0.000936829	0.035476451	467.8404196	56.06150936	106.3666359	3614.705768	391.7955667	6972.834142
ENSMUSG00000052560	Cpne8	8829.182754	-1.339140322	0.405250381	-3.304476403	0.00095154	0.035937167	4117.322853	5914.895481	4974.972829	8173.93431	21160.37743	8633.593625
ENSMUSG00000017009	Sdc4	2717.175933	-1.271015689	0.385205507	-3.299578188	0.000968302	0.036279238	1298.011793	1043.231566	2435.236137	3477.773307	3805.200548	4243.602246
ENSMUSG00000017929	B4galt5	1841.536331	-1.175942302	0.356386335	-3.299627921	0.000968131	0.036279238	1160.604118	1136.667414	1092.590619	1908.49618	3543.24421	2207.615443
ENSMUSG00000021835	Bmp4	2028.764272	1.668897956	0.505661907	3.300422542	0.000965394	0.036279238	1298.011793	2517.080522	5446.158365	1307.860611	775.6185493	827.855791
ENSMUSG00000043668	Tox3	351.73994	2.389656158	0.724545553	3.298144812	0.000973259	0.036368484	193.0250682	751.5492197	828.5401111	130.7082585	162.8685059	43.74847676
ENSMUSG00000027035	Cers6	771.0168716	-2.292175959	0.69547933	-3.295821833	0.000981342	0.036573773	262.5468089	179.5593271	342.4259243	2176.136899	198.1756646	1467.256605
ENSMUSG00000025950	Idh1	2473.000419	-0.992806959	0.301382529	-3.294175553	0.000987108	0.036691854	1737.225614	1848.404838	1376.234982	2856.909079	3558.050437	3461.177565
ENSMUSG00000015733	Capza2	6225.633502	-0.954325952	0.290038318	-3.290344385	0.001000648	0.037097526	4443.666083	4466.233579	3805.872875	10032.63687	6439.570158	8165.82145
ENSMUSG00000001741	Il16	559.8399662	-3.000700141	0.913022484	-3.286556676	0.001014204	0.037501639	49.89207272	21.12462672	302.3051757	1532.709936	170.8410901	1282.166896
ENSMUSG00000003283	Hck	1662.000508	-4.35250673	1.324920366	-3.285108178	0.001019432	0.037596554	356.6056345	97.49827716	11.19648799	6189.191646	738.0335094	2579.477495
ENSMUSG00000014592	Camta1	1956.416846	-1.48445939	0.452609341	-3.279780721	0.001038878	0.037887722	752.4706049	1670.470482	667.1240759	1869.594912	3610.441705	3168.399298
ENSMUSG00000020453	Patz1	2305.892589	0.925852968	0.282334587	3.279275762	0.001040739	0.037887722	3177.5525	3110.195041	2775.79598	1506.257074	1569.460148	1696.094791
ENSMUSG00000031444	F10	1201.637221	-2.50432393	0.763516476	-3.279986756	0.00103812	0.037887722	690.3099897	309.55703	80.24149725	2900.478499	351.9326457	2877.303664
ENSMUSG00000068206	Pick1	651.6450927	1.87453199	0.57159203	3.279492875	0.001039938	0.037887722	1889.355541	719.049794	463.7212108	265.3066438	320.0423089	252.3950582
ENSMUSG00000002847	Pla1a	19.79610384	-7.981040929	2.437096143	-3.274815789	0.001057309	0.038123424	0	0	0	62.24202787	29.61245562	26.92213954
ENSMUSG00000027860	Vangl1	1428.34597	1.241546106	0.379068215	3.275257742	0.001055656	0.038123424	1490.218959	1822.405297	2709.550093	819.2606918	707.2821132	1021.358669
ENSMUSG00000030341	Tnfrsf1a	9890.292044	-1.004112286	0.306633936	-3.274628696	0.001058009	0.038123424	6728.886594	6285.388934	6729.089281	11262.69494	18000.9562	10334.73632
ENSMUSG00000055447	Cd47	29879.90035	-0.877487342	0.2678679	-3.275821182	0.001053552	0.038123424	18547.58251	19764.52575	24876.73023	33585.02021	37868.63604	44636.90736
ENSMUSG00000032508	Myd88	3635.493254	-1.085217588	0.331659117	-3.272087313	0.001067566	0.038369898	2452.072689	2903.823688	1631.888124	5835.190113	4699.26892	4290.71599
ENSMUSG00000020733	Slc9a3r1	727.0204966	-1.708899286	0.522410455	-3.271181251	0.001070992	0.038395351	273.9974485	377.805824	370.4171443	1858.702557	552.3861915	928.8138143
ENSMUSG00000070372	Capza1	1614.349281	-1.102936182	0.337304638	-3.269851812	0.001076038	0.038478588	815.4491229	1251.22789	1010.483041	2492.793216	1923.670675	2192.471739
ENSMUSG00000036362	P2ry13	22.38402293	-8.157973388	2.498210584	-3.265526709	0.001092607	0.038972409	0	0	0	87.13883902	3.416821803	43.74847676
ENSMUSG00000032420	Nt5e	592.148838	-1.484152702	0.454599745	-3.264746008	0.001095623	0.03898154	358.2414402	380.2432809	196.8715805	787.3616525	1005.684551	824.4905235
ENSMUSG00000023330	Dtwd1	52.25558782	4.751784218	1.457233149	3.260826328	0.001110881	0.039425096	173.3954003	100.7482197	27.99121997	4.66815209	0	6.730534886
ENSMUSG00000051022	Hs3st1	3111.123139	1.162825974	0.356828804	3.258778325	0.001118931	0.039611265	2991.888557	4018.55399	5894.017885	1921.72261	2282.436964	1558.118826
ENSMUSG00000062007	Hsh2d	41.45036067	-4.937257037	1.520000653	-3.248194024	0.0011614	0.041011954	0	3.249942572	4.665203328	136.9324613	43.27974284	60.57481397
ENSMUSG00000014599	Csf1	14247.96523	-1.58174217	0.487410566	-3.245194669	0.001173704	0.04134305	3303.509536	7402.556693	10701.97644	12677.92305	36663.63689	14738.18877
ENSMUSG00000009633	G0s2	307.5630055	-3.136364942	0.966777326	-3.244144082	0.001178041	0.041392624	91.60511712	32.49942572	64.37980593	1027.771485	25.05669322	604.065506
ENSMUSG00000022094	Slc39a14	1966.818742	-1.255740719	0.387497481	-3.240642279	0.001192607	0.041800445	1200.681357	1256.91529	1026.344732	3161.895016	3571.717725	1583.358332
ENSMUSG00000014077	Chp1	2192.968221	-1.080202005	0.33342635	-3.239701979	0.001196547	0.041834715	1269.385194	1499.848497	1455.543438	3356.401353	2107.040112	3469.590734
ENSMUSG00000062098	Btbd3	3358.969545	1.074527557	0.331908519	3.237420837	0.001206154	0.042066481	4104.236408	4988.661848	4570.03318	1776.23187	1741.440179	2973.213786
ENSMUSG00000064351	mt-Co1	83476.39437	-0.861097689	0.266126051	-3.235676043	0.00121355	0.042220191	72210.18728	49234.19251	56390.17871	100525.5432	104062.7248	118435.5398
ENSMUSG00000026975	Dph7	304.4750595	2.038391176	0.630731083	3.23179122	0.001230169	0.042693212	853.0726532	307.119573	308.8364603	125.2620811	97.94889168	134.6106977
ENSMUSG00000002881	Nab1	3622.701637	-1.043548481	0.323355339	-3.227249885	0.001249863	0.043270365	2457.798008	1906.091318	2737.541313	5838.302214	5182.179734	3614.297234
ENSMUSG00000025340	Rabgef1	7051.422991	-0.947379223	0.294282897	-3.21928061	0.001285127	0.044382428	3664.204685	4969.974678	5813.776388	8349.768039	10453.19684	9057.617323
ENSMUSG00000031024	Denn2b	8868.782567	1.162767682	0.361497118	3.216533756	0.001297493	0.044700205	7300.600673	11906.9771	17576.62006	5678.028992	6178.75276	4571.715821
ENSMUSG00000048755	Mcat	174.2517443	2.2490108	0.699506498	3.215139253	0.001303813	0.044808644	262.5468089	251.8705493	349.8902496	57.57387578	89.97630748	33.65267443
ENSMUSG00000032656	Marchf3	752.26799	-2.16168115	0.67327427	-3.210699182	0.001324125	0.045396265	246.1887523	277.0576042	301.372135	539.1715664	2745.985789	403.8320932
ENSMUSG00000039307	Hexdc	329.2906997	1.949409776	0.608261642	3.204886915	0.001351156	0.046210828	825.2639569	386.743166	358.2876156	194.5063371	115.0330007	95.91012212
ENSMUSG00000022861	Dgkg	120.9922868	-3.998155861	1.24835645	-3.202735773	0.001361288	0.046444917	34.35191892	6.499885144	1.866081331	543.0616932	34.16821803	106.0059245
ENSMUSG00000055022	Cntn1	86.59186286	-4.975876801	1.555170642	-3.19956966	0.001376329	0.046732332	7.361125483	4.874913858	3.732162663	118.259853	0	385.3231222
ENSMUSG00000074342	I830077J02Rik	78.60800534	-3.278453805	1.024620071	-3.199677518	0.001375814	0.046732332	19.62966795	11.374799	13.06256932	219.4031482	43.27974284	164.8981047
ENSMUSG00000057531	Dtnbp1	2767.248496	-1.228476492	0.384280718	-3.19682054	0.001389513	0.047010886	1653.799525	1895.529005	1416.35573	2197.921609	5261.905576	4177.97953
ENSMUSG00000097239	Gm27029	301.6635763	1.768063615	0.553129566	3.196472806	0.001391189	0.047010886	412.223027	329.869171	656.8606286	118.259853	148.0622781	144.7065
ENSMUSG00000058427	Cxcl2	4919.402558	-4.141347114	1.29687457	-3.193328953	0.001406426	0.047412343	1262.841972	169.8094994	150.2195472	19421.84677	1548.959217	6962.738339
ENSMUSG00000022952	Runx1	1055.46495	-1.733137456	0.5432287	-3.190437941	0.001420573	0.047553882	610.9734151	252.683035	600.8781887	2246.159181	668.5581328	1953.537751
ENSMUSG00000024424	Ttc39c	205.1117415	-2.455017125	0.76949963	-3.190407154	0.001420725	0.047553882	58.88900386	112.1230187	18.66081331	400.6830544	283.5962096	356.718349
ENSMUSG00000028073	Pear1	9357.231929	0.997120756	0.31246046	3.191190195	0.00141688	0.047553882	8758.103519	14752.30182	13892.97551	5169.97844	7184.437311	6385.594973
ENSMUSG00000057604	Lmcd1	561.7131689	1.401260903	0.439547675	3.187961135	0.001432798	0.047844612	741.0199653	751.5492197	951.701479	327.5486717	223.2323578	375.2273199
ENSMUSG00000041132	N4bp2l1	396.7497971	-2.209044534	0.693109325	-3.18715166	0.001436814	0.047865565	140.679287	198.2464969	83.97365991	515.0527806	220.9544766	1221.592082
ENSMUSG00000026981	Il1rn	6858.793729	-6.855671154	2.152075222	-3.185609446	0.001444495	0.048008201	313.2567844	38.99931086	0	28770.59936	1091.105096	10938.80182
ENSMUSG00000020758	Itgb4	26978.18118	1.002224011	0.314782086	3.183866092	0.001453222	0.048184892	25780.29725	37399.52663	44786.88499	16249.83743	15145.63211	22506.90866
ENSMUSG00000024539	Ptpn2	1793.53766	-1.480547477	0.465433394	-3.181008271	0.001467634	0.048548796	1504.123307	535.4280387	799.6158505	2495.127292	3671.944497	1754.986972
ENSMUSG00000028909	Ptpru	13153.87744	0.966361889	0.30404658	3.178335001	0.001481235	0.048884215	19013.78712	18967.47733	14222.33887	6473.170898	10811.96312	9434.527276
ENSMUSG00000022283	Pabpc1	22155.59523	-0.812019208	0.255633194	-3.176501442	0.00149063	0.049079617	14765.59982	15208.91875	18265.20407	24504.68637	30571.44361	29617.71877
ENSMUSG00000050471	Fam118b	596.9651186	1.744547558	0.549891644	3.172529672	0.001511171	0.049640216	1333.999518	719.8622797	706.3117839	432.5820937	246.0111698	143.0238663
ENSMUSG00000038816	Ctnnal1	2762.058664	1.287669422	0.406019661	3.171445982	0.001516821	0.049710193	2416.084964	3636.685738	5702.744548	1455.685427	1214.110681	2147.040629
ENSMUSG00000026648	Dclre1c	1701.929313	-1.59794798	0.504051249	-3.170209347	0.001523291	0.049806694	1019.924831	697.1126817	819.2097044	4593.461657	1104.772383	1977.094623
ENSMUSG00000027326	Knl1	117.5574215	-3.329892064	1.050766875	-3.169011265	0.001529585	0.049896959	12.26854247	29.24948315	22.39297598	491.7120202	109.3382977	40.38320932
ENSMUSG00000026098	Pms1	332.1131454	2.707427262	0.854989244	3.166621429	0.001542209	0.049962634	1122.162685	107.2481049	498.2437155	98.03119389	27.33457442	139.6585989
ENSMUSG00000029771	Irf5	409.8147005	-2.829576176	0.893250186	-3.167730857	0.001536337	0.049962634	186.4818456	5.687399501	111.0318392	677.6600784	379.2672201	1098.75982
ENSMUSG00000033545	Znrf1	9675.585288	-1.349824522	0.426194916	-3.167153036	0.001539393	0.049962634	5140.519295	7134.436431	4083.918994	11864.10854	22691.11359	7139.41488
ENSMUSG00000036006	Ripor2	4498.969578	-2.09397994	0.661792165	-3.164105064	0.001555606	0.050281324	3485.901867	662.175799	975.0274956	14587.19726	2190.182776	5093.332275
ENSMUSG00000070643	Sox13	7973.62511	1.322031719	0.418052663	3.162356891	0.001564976	0.050468701	10573.8478	12811.27362	10785.95009	3910.355401	2225.489934	7534.833805
ENSMUSG00000066361	Serpina3c	89.93819936	-4.08816534	1.294978659	-3.156936457	0.001594361	0.051299196	4.907416988	0	25.19209797	162.6072978	168.5632089	178.3591745
ENSMUSG00000025495	Ptdss2	573.713865	1.318889979	0.418240162	3.153427385	0.001613654	0.051801951	952.8567986	692.2377678	812.6784198	385.1225474	284.7351502	314.6525059
ENSMUSG00000024953	Prdx5	1994.954533	-2.02980284	0.644106878	-3.151344768	0.001625205	0.052054477	1324.184684	379.4307953	651.2623846	6242.875395	779.0353711	2592.938565
ENSMUSG00000034595	Ppp1r18	31873.86324	-0.775619531	0.246277467	-3.149372696	0.001636214	0.052288506	20590.70378	26139.28811	23789.73785	40704.73018	42633.96352	37384.75602
ENSMUSG00000020415	Pttg1	1506.284089	-1.026073115	0.326306406	-3.144508038	0.001663663	0.052688892	1069.816903	861.2347815	1045.005546	1675.088575	2263.074974	2123.483757
ENSMUSG00000020889	Nr1d1	1362.045298	1.563763647	0.497287842	3.144584512	0.001663229	0.052688892	1264.477777	1844.34241	2995.993577	505.7164764	425.9637848	1135.777762
ENSMUSG00000021451	Sema4d	2393.039919	-3.886285902	1.235628708	-3.145189064	0.001659795	0.052688892	503.0102413	90.18590637	316.3007857	7736.684064	265.37316	5446.685356
ENSMUSG00000028602	Tnfrsf8	20.61334366	-8.035353462	2.554777746	-3.145226028	0.001659586	0.052688892	0	0	0	24.89681115	4.555762404	94.2274884
ENSMUSG00000047407	Tgif1	3237.169025	-0.981950737	0.31243404	-3.142905733	0.001672797	0.052859638	2171.532017	2630.016026	1727.058272	4271.359162	4988.559832	3634.488838
ENSMUSG00000028062	Lamtor2	435.1643514	1.459412715	0.464517859	3.141779561	0.001679244	0.052944918	547.994897	582.552206	783.7541592	231.0735285	191.342021	274.2692966
ENSMUSG00000040596	Pogk	2347.703742	-1.655463374	0.527258887	-3.139754329	0.001690896	0.053193545	446.5749459	966.0454295	1981.778374	2439.887492	5409.967855	2841.968356
ENSMUSG00000030403	Vasp	3136.241967	-1.309512524	0.417266553	-3.138311747	0.00169924	0.05333727	1628.444537	1579.47209	2201.975971	6320.67793	2168.542904	4918.338368
ENSMUSG00000059326	Csf2ra	334.1564694	-2.950702354	0.940855665	-3.136190238	0.001711581	0.053605515	155.401538	34.124397	40.12074862	1237.060304	60.36385185	477.8679769
ENSMUSG00000032478	Nme6	190.8150931	3.477098036	1.11018222	3.132006597	0.00173616	0.054254992	431.0347921	198.2464969	420.8013402	34.23311533	0	60.57481397
ENSMUSG00000058818	Pirb	3683.276287	-4.934891218	1.576214343	-3.130850344	0.00174301	0.054348809	630.603083	12.99977029	55.98243994	14387.24474	829.1487575	6183.678926
ENSMUSG00000069607	Cd300ld3	72.71759761	-5.649912552	1.805485325	-3.129304056	0.001752209	0.054515311	5.72531982	0	2.799121997	284.7572775	0	143.0238663
ENSMUSG00000008398	Elk3	7125.135742	1.087343516	0.347782562	3.126503837	0.001768982	0.054916198	6822.94542	8928.40473	13318.22246	5025.265725	3379.236763	5276.739351
ENSMUSG00000028617	Lrrc42	412.0681023	1.485987199	0.475467808	3.125316111	0.001776141	0.05501752	561.0813423	541.9279239	719.3743532	266.0846691	168.5632089	215.3771163
ENSMUSG00000022237	Ankrd33b	17269.73474	-0.942005153	0.302060966	-3.118592799	0.001817169	0.056165237	9270.928594	12777.14922	13423.65606	20675.24561	28947.31431	18524.11464
ENSMUSG00000026825	Dnm1	592.2765224	-1.985004808	0.636649556	-3.117892395	0.001821493	0.056175956	402.4081931	134.8726167	179.1438078	1059.670524	343.9600615	1433.603931
ENSMUSG00000026017	Carf	609.9127972	1.990699884	0.639172541	3.114495312	0.001842599	0.056703069	1645.620497	590.6770624	685.7848893	98.80921924	206.1482488	432.4368664
ENSMUSG00000036053	Fmnl2	37921.95115	-1.54877041	0.497541878	-3.112844323	0.001852937	0.056897259	23468.90384	22132.9214	12358.12362	33863.55329	110022.801	25685.40376
ENSMUSG00000040711	Sh3pxd2b	1210.62445	-1.722904624	0.553654261	-3.111878199	0.001859012	0.056959961	711.5754633	664.6132559	312.568623	1072.896955	3452.128962	1049.963442
ENSMUSG00000036214	Polr1has	198.6637122	2.071532269	0.666186196	3.109539466	0.001873793	0.057041636	480.108962	207.9963246	275.2469964	87.13883902	84.28160447	57.20954653
ENSMUSG00000045598	Zfp553	352.5868923	2.047708134	0.658388095	3.110184023	0.001869708	0.057041636	963.4895354	409.4927641	329.363355	101.1432953	86.55948567	225.4729187
ENSMUSG00000052212	Cd177	640.1713161	-6.20980779	1.996933861	-3.109671237	0.001872957	0.057041636	47.43836422	0	3.732162663	1541.268215	76.30902026	2172.280134
ENSMUSG00000015314	Slamf6	29.05927817	-6.11654773	1.967679338	-3.108508389	0.001880343	0.057117948	0	2.437456929	0	45.90349555	25.05669322	100.9580233
ENSMUSG00000001333	Sync	18.73758843	-7.902874906	2.545120372	-3.105108502	0.001902092	0.057496283	0	0	0	71.57833205	30.75139623	10.09580233
ENSMUSG00000005338	Cadm3	76.35685383	-3.904212885	1.257218803	-3.105436283	0.001899986	0.057496283	3.271611326	17.87468415	7.464325325	14.78248162	128.7002879	286.0477327
ENSMUSG00000020160	Meis1	4526.526836	1.09457452	0.352559125	3.104655195	0.00190501	0.057496283	6050.027244	5225.09517	7222.667793	3708.846836	1782.442041	3170.081931
ENSMUSG00000040618	Pck2	1507.711216	1.629643778	0.525151899	3.103185536	0.001914496	0.057659387	1009.292094	2683.640079	3145.280084	868.2762888	993.156204	346.6225466
ENSMUSG00000030786	Itgam	4589.083827	-4.879065355	1.572657539	-3.10243345	0.001919367	0.057683103	815.4491229	51.18659551	38.25466729	16592.9466	578.5818253	9458.084148
ENSMUSG00000044066	Cep68	968.9033367	1.525877662	0.492056646	3.101020327	0.001928551	0.057836042	808.9059003	1451.099358	2056.421627	744.5702584	390.6566261	361.7662501
ENSMUSG00000015053	Gata2	15209.61335	0.942209452	0.303932238	3.100064204	0.001934787	0.05790014	26207.24252	19287.59668	14526.51012	10858.12176	11103.53192	9274.677073
ENSMUSG00000042659	Arrdc4	1127.142677	-1.157577244	0.373807025	-3.096724159	0.001956719	0.05834349	517.7324923	694.6752247	880.7903884	1324.977168	1720.939248	1623.741541
ENSMUSG00000095440	Fignl2	1297.469005	-1.394931913	0.450479256	-3.096550827	0.001957863	0.05834349	788.4583295	992.0449701	363.8858596	1527.263759	2395.192084	1717.96903
ENSMUSG00000029490	Mfsd7a	50.01278261	-5.478532245	1.769841708	-3.09549279	0.001964861	0.058356745	6.543222651	0	0	186.7260836	15.94516841	90.86222096
ENSMUSG00000038388	Mpp6	615.4438435	-1.750662859	0.565599349	-3.095234928	0.001966571	0.058356745	157.0373436	494.8037566	194.0724585	1247.174633	628.6952117	970.8796573
ENSMUSG00000045551	Fpr1	558.9085767	-5.645262017	1.824892135	-3.093477092	0.001978258	0.058580498	62.16061519	1.624971286	1.866081331	1971.516233	30.75139623	1285.532163
ENSMUSG00000074829	2010315B03Rik	156.34788	2.454477171	0.793834898	3.091923995	0.001988638	0.058764657	117.7780077	478.5540437	196.8715805	42.01336881	52.39126764	50.47901164
ENSMUSG00000036955	Kifbp	2354.107816	1.133150483	0.366874191	3.088662299	0.002010598	0.059289567	2335.112584	2668.202851	4698.792792	1634.631257	1361.034018	1426.873396
ENSMUSG00000030598	Fbxo17	96.4296868	3.097328422	1.003194537	3.0874654	0.002018713	0.059404827	172.5774974	143.8099588	202.4698244	42.79139416	6.833643606	10.09580233
ENSMUSG00000035513	Ntng2	2387.318088	-1.630559385	0.52888438	-3.083016718	0.002049136	0.060174744	956.9463127	1049.731451	1490.998984	7116.597861	2080.844478	1628.789442
ENSMUSG00000037933	Bicd2	5274.707208	0.956019108	0.310192529	3.08201849	0.002056021	0.060251643	5237.849732	7064.562666	8582.108043	3754.750331	4030.710787	2978.261687
ENSMUSG00000032661	Oas3	171.1326351	-3.035760128	0.986291032	-3.077955726	0.002084259	0.060952703	15.5401538	43.87422472	52.25027728	487.8218934	31.89033683	395.4189245
ENSMUSG00000021990	Spata13	5517.086896	-1.472161815	0.478391423	-3.077316491	0.002088734	0.060957372	1964.602601	3167.069036	3638.858596	11642.37131	2846.212562	9843.407271
ENSMUSG00000024799	Tm7sf2	635.2561737	1.532084862	0.498420154	3.073882244	0.002112928	0.061536309	1386.345299	875.8595231	570.0878467	271.5308466	438.4921314	269.2213954
ENSMUSG00000028249	Sdcbp	11898.07771	-0.959536536	0.312588073	-3.069651787	0.002143085	0.062286157	7097.760771	7507.367341	9639.243117	17465.89105	18766.32428	10911.87968
ENSMUSG00000039000	Ube3c	1352.383548	1.037974714	0.338585184	3.065623551	0.002172166	0.063001738	2061.115135	1844.34241	1551.646627	832.4871227	1052.381115	772.3288782
ENSMUSG00000031283	Chrdl1	154.6872479	-2.8419152	0.927257798	-3.064859854	0.00217772	0.063033396	29.44450193	50.37410986	33.58946396	121.3719543	80.86478267	612.4786746
ENSMUSG00000052921	Arhgef15	7017.335755	1.050821523	0.34306591	3.063031013	0.002191074	0.063290211	5827.557674	9492.269767	13077.49797	4698.495079	4530.705711	4477.488333
ENSMUSG00000026669	Mcm10	628.2061924	-1.314209021	0.429619776	-3.059004948	0.002220735	0.06401608	243.7350438	430.6173908	406.8057302	871.3883902	966.9605702	849.7300293
ENSMUSG00000046727	Cystm1	387.3536639	-1.532695136	0.501568745	-3.055802722	0.002244589	0.064571931	181.5744286	173.8719276	241.6575324	700.2228135	397.4902697	629.3050118
ENSMUSG00000000682	Cd52	211.4677121	-4.286047778	1.40643575	-3.047453662	0.002307891	0.066258051	58.07110103	0	3.732162663	571.848631	15.94516841	619.2092095
ENSMUSG00000027368	Dusp2	202.4667514	-2.553329413	0.838422966	-3.045395362	0.002323746	0.066577921	29.44450193	113.74799	33.58946396	535.2814397	124.1445255	378.5925873
ENSMUSG00000022766	Serpind1	20.24470585	-8.008323212	2.630422373	-3.044500873	0.002330668	0.066641051	0	0	0	4.66815209	9.111524808	107.6885582
ENSMUSG00000028525	Pde4b	42448.07781	-1.165859741	0.383220936	-3.042265263	0.002348049	0.067002401	16351.51341	25616.85984	36550.93504	50892.19409	84148.34842	41128.61605
ENSMUSG00000052681	Rap1b	8056.206074	-0.799103554	0.262829	-3.04039339	0.002362693	0.067284358	5699.964832	6169.203487	5772.722598	10505.67628	11618.33307	8571.336177
ENSMUSG00000020363	Gfpt2	656.6297787	-1.482235827	0.48798345	-3.037471513	0.00238572	0.067667246	521.8220064	300.6196879	215.5323938	733.6779035	988.6004416	1179.526239
ENSMUSG00000062075	Lmnb2	435.841436	1.610160851	0.530064846	3.037667679	0.002384167	0.067667246	673.1340302	526.4906966	771.6246305	329.8827477	174.2579119	139.6585989
ENSMUSG00000052477	C130026I21Rik	276.342776	-2.416512817	0.795819285	-3.036509498	0.002393346	0.06774751	17.17595946	99.93573408	144.6213032	628.6444815	249.4279916	518.2511862
ENSMUSG00000056073	Grik2	244.3743599	-3.516815696	1.158438809	-3.035823444	0.002398798	0.067766039	0	80.43607865	37.32162663	401.4610798	166.2853277	780.7420468
ENSMUSG00000029918	Mrps33	251.4633666	2.046154491	0.674325833	3.034370611	0.002410381	0.067821982	591.3437471	463.9293021	159.5499538	96.4751432	115.0330007	82.44905235
